# Supplementary material for: Bacterial and metabolic phenotypes associated with inadequate response to ursodeoxycholic acid treatment in primary biliary cholangitis
Source: Gut Microbes. 2023 May 16;15(1):2208501. doi: 10.1080/19490976.2023.2208501 (PMC10190197; doi:10.1080/19490976.2023.2208501)
Supplement: Supplemental Material [file KGMI_A_2208501_SM5085.zip]

Archive with 8 entries (7 files):
- KGMI_2208501_Supplemental/
- KGMI_2208501_Supplemental/Supplementary_Figure1.PNG
- KGMI_2208501_Supplemental/Supplementary_Figure2.PNG
- KGMI_2208501_Supplemental/Supplementary_Figure3.PNG
- KGMI_2208501_Supplemental/Supplementary_Figure4.PNG
- KGMI_2208501_Supplemental/Supplementary_Notes.pdf
- KGMI_2208501_Supplemental/Supplementary_Table8.TIF
- KGMI_2208501_Supplemental/Supplementary_Tables.xlsx
