# Supplementary material for: Bacterial and metabolic phenotypes associated with inadequate response to ursodeoxycholic acid treatment in primary biliary cholangitis
Source: Gut Microbes. 2023 May 16;15(1):2208501. doi: 10.1080/19490976.2023.2208501 (PMC10190197; doi:10.1080/19490976.2023.2208501)
Supplement: Supplemental Material [file KGMI_A_2208501_SM5085.zip › KGMI_2208501_Supplemental/Supplementary_Tables.xlsx]

## Sheet: S1
Bile acids in stool with and without adjusting for bile acid sequestrant intake
Unadjusted
id	coefficient_id	coefficient	2.5%CI	97.5%CI	pval	Padj
Ursocholanic acid	R	0.0587448	-0.0438004	0.161056	0.504156	0.609189
Ursocholanic acid	R_BP	0.0731769	-0.178727	0.325745
5-Cholenic Acid-3beta-ol*	R	-0.027842	-0.102366	0.0466824	0.41429	0.522639
5-Cholenic Acid-3beta-ol*	R_BP	-0.116698	-0.300803	0.0674079
Isolithocholic acid	R	-0.043763	-0.14363	0.0558801	0.0899592	0.18675
Isolithocholic acid	R_BP	-0.274859	-0.523193	-0.0269739
Lithocholic acid	R	-0.0154062	-0.0894925	0.0576432	0.0190542	0.0982569
Lithocholic acid	R_BP	-0.25928	-0.44623	-0.0774764
Allolithocholic acid	R	-0.0797226	-0.228282	0.067917	0.566289	0.656895
Allolithocholic acid	R_BP	-0.0737446	-0.443349	0.29363
23-nor-5b-Cholanic acid-3a,12a-diol	R	0.00591822	-0.0784839	0.0903203	0.606055	0.689239
23-nor-5b-Cholanic acid-3a,12a-diol	R_BP	-0.0991874	-0.307695	0.10932
9(11),(5beta)-Cholenic acid-3a-ol-12-one	R	0.0287091	-0.0424132	0.100013	0.655654	0.731306
9(11),(5beta)-Cholenic acid-3a-ol-12-one	R_BP	-0.0220447	-0.196003	0.1517
5beta-Cholenic acid-7a-ol-3-one	R	0.0612029	-0.038716	0.161122	0.335474	0.4525
5beta-Cholenic acid-7a-ol-3-one	R_BP	-0.0710866	-0.317928	0.175754
5a-Cholanic acid-3a-ol-6-one	R	-0.0110387	-0.111933	0.0898554	0.561814	0.656895
5a-Cholanic acid-3a-ol-6-one	R_BP	-0.136258	-0.385507	0.112991
3a-Hydroxy-7 Ketolithocholic acid	R	-0.0243477	-0.118457	0.069765	0.871262	0.886547
3a-Hydroxy-7 Ketolithocholic acid	R_BP	-0.0303836	-0.263682	0.202768
3a-Hydroxy-12 Ketolithocholic acid	R	0.101041	-0.0157259	0.217808	0.0252916	0.10478
3a-Hydroxy-12 Ketolithocholic acid	R_BP	-0.247924	-0.536386	0.0405375
Murocholic acid	R	-0.000225791	-0.131649	0.131888	0.426877	0.526785
Murocholic acid	R_BP	-0.210326	-0.534994	0.115673
Isodeoxycholic acid	R	0.0891081	-0.0340682	0.212547	0.0096478	0.0699466
Isodeoxycholic acid	R_BP	-0.354174	-0.65816	-0.0497671
5beta-Cholanic acid-3beta,12a-diol	R	0.0211057	-0.050426	0.0926375	0.729383	0.798192
5beta-Cholanic acid-3beta,12a-diol	R_BP	-0.0357769	-0.212489	0.140935
Chenodeoxycholic acid	R	0.0753902	-0.0375337	0.188434	0.242071	0.390003
Chenodeoxycholic acid	R_BP	-0.10195	-0.380611	0.176638
Hyodeoxycholic acid	R	0.100187	-0.0174054	0.217871	0.199319	0.340015
Hyodeoxycholic acid	R_BP	-0.0321204	-0.321817	0.257651
Ursodeoxycholic acid	R	0.136654	0.0276527	0.245715	0.0444586	0.143255
Ursodeoxycholic acid	R_BP	0.0220358	-0.247792	0.292112
Deoxycholic acid	R	0.0929806	0.00263114	0.18333	0.00219483	0.031825
Deoxycholic acid	R_BP	-0.26778	-0.49098	-0.0445805
3,7,12 Dehydrocholic acid	R	0.0259947	-0.0485502	0.0998542	0.0683331	0.18675
3,7,12 Dehydrocholic acid	R_BP	-0.186182	-0.376034	-0.00371879
3a-Hydroxy-6,7-DiketoCholanic acid	R	0.0198417	-0.0421509	0.0818342	0.0313601	0.109085
3a-Hydroxy-6,7-DiketoCholanic acid	R_BP	-0.183802	-0.336949	-0.0306557
3a-Hydroxy-7,12-DiketoCholanic acid	R	0.105639	0.0355429	0.175739	0.000370363	0.021481
3a-Hydroxy-7,12-DiketoCholanic acid	R_BP	-0.165162	-0.338075	0.00775089
5beta-Cholanic acid-3a,6a-diol-7-one	R	0.0204137	-0.0282099	0.0690373	0.248876	0.39013
5beta-Cholanic acid-3a,6a-diol-7-one	R_BP	-0.0750677	-0.195188	0.0450522
3-Dehydrocholic acid	R	0.0171783	-0.0484041	0.082792	0.323604	0.446881
3-Dehydrocholic acid	R_BP	-0.102714	-0.265639	0.0602044
12-Dehydrocholic acid	R	0.111745	-0.0151652	0.238633	0.18323	0.322041
12-Dehydrocholic acid	R_BP	0.170768	-0.142922	0.484216
o-Muricholic acid	R	0.143246	-0.0114007	0.297878	0.0500821	0.152882
o-Muricholic acid	R_BP	-0.217455	-0.599637	0.16452
a-Muricholic acid	R	0.0370768	-0.0777655	0.151934	0.293848	0.415687
a-Muricholic acid	R_BP	-0.178866	-0.463034	0.105799
b-Muricholic acid	R	0.0146239	-0.0979214	0.127128	0.283827	0.41155
b-Muricholic acid	R_BP	-0.206662	-0.48463	0.0716194
Hyocholic acid	R	0.00969336	-0.0791347	0.0985107	0.928767	0.928767
Hyocholic acid	R_BP	-0.0286545	-0.24807	0.19089
Cholic acid	R	0.0786253	-0.0776811	0.234934	0.414507	0.522639
Cholic acid	R_BP	0.218083	-0.167878	0.60397
Glycolithocholic acid	R	0.132748	-0.0398409	0.305303	0.0600968	0.174281
Glycolithocholic acid	R_BP	-0.299893	-0.725515	0.125528
Glycochenodeoxycholic acid	R	0.0995453	-0.0131805	0.21233	0.22306	0.369643
Glycochenodeoxycholic acid	R_BP	0.0665074	-0.212105	0.345317
Glycohyodeoxycholic acid	R	0.107832	-0.0171309	0.232784	0.0168352	0.0976442
Glycohyodeoxycholic acid	R_BP	-0.28486	-0.593108	0.0233853
Glycoursodeoxycholic acid	R	0.0986277	-0.000269139	0.19753	0.140115	0.27089
Glycoursodeoxycholic acid	R_BP	0.0227083	-0.219916	0.265357
Glycodeoxycholic acid	R	0.198317	0.058776	0.337861	0.00658596	0.0545694
Glycodeoxycholic acid	R_BP	-0.152762	-0.498198	0.191962
3,7,12-Glycodehydrocholic acid	R	0.0994643	-0.00974225	0.208671	0.00430542	0.041619
3,7,12-Glycodehydrocholic acid	R_BP	-0.319059	-0.588844	-0.0492749
Glycohyocholic acid	R	0.0828979	0.0176498	0.148145	0.00128322	0.0248088
Glycohyocholic acid	R_BP	-0.162988	-0.32408	-0.0018819
Taurolithocholic acid	R	0.0754503	0.00866992	0.142124	0.0843387	0.18675
Taurolithocholic acid	R_BP	0.0658686	-0.100352	0.231776
Tauroursocholanic acid	R	-0.027521	-0.124531	0.0694886	0.852647	0.883098
Tauroursocholanic acid	R_BP	-0.0261418	-0.265795	0.213511
Taurodeoxycholic acid	R	0.0418065	-0.0889855	0.172646	0.773832	0.831153
Taurodeoxycholic acid	R_BP	-0.0295934	-0.354131	0.295175
Taurohyodeoxycholic acid	R	0.0118622	-0.128118	0.151822	0.00348714	0.0404508
Taurohyodeoxycholic acid	R_BP	-0.56874	-0.914046	-0.223393
Tauroursodeoxycholic acid	R	0.143544	0.0146878	0.272941	0.020329	0.0982569
Tauroursodeoxycholic acid	R_BP	-0.190761	-0.508415	0.128058
Taurochenodeoxycholic acid	R	0.128724	-0.0212361	0.278787	0.149523	0.279752
Taurochenodeoxycholic acid	R_BP	-0.0976555	-0.467916	0.273293
3,7,12-Taurodehydrocholic acid	R	0.066569	-0.0797929	0.212969	0.0714047	0.18675
3,7,12-Taurodehydrocholic acid	R_BP	-0.336496	-0.69747	0.024496
Taurocholic acid	R	0.059988	-0.0841682	0.204139	0.263022	0.391161
Taurocholic acid	R_BP	0.286017	-0.0695471	0.641509
Taurohyocholic acid	R	0.0260743	-0.132038	0.184175	0.0933749	0.18675
Taurohyocholic acid	R_BP	-0.399664	-0.790174	-0.00924181
3-Ketocholanic acid/Lithocholenic acid	R	-0.00519498	-0.107006	0.0966315	0.351505	0.463348
3-Ketocholanic acid/Lithocholenic acid	R_BP	-0.182008	-0.433258	0.0692575
(3,6/3,7/3,12)-Diketocolanic acid/5a-Cholanic acid-3,6-dione	R	-0.0711351	-0.193342	0.051072	0.262334	0.391161
(3,6/3,7/3,12)-Diketocolanic acid/5a-Cholanic acid-3,6-dione	R_BP	-0.215479	-0.51738	0.086422
Tauro-a/b/o-muricholic acid	R	-0.0163749	-0.157617	0.12473	0.788661	0.831679
Tauro-a/b/o-muricholic acid	R_BP	-0.121643	-0.470036	0.226753
Lithocholic_all	R	0.0478013	0.00438199	0.0912356	0.0782016	0.18675
Lithocholic_all	R_BP	-0.00607186	-0.113197	0.101046
Chenodeoxycholic_all	R	0.10925	0.0122149	0.206347	0.0876615	0.18675
Chenodeoxycholic_all	R_BP	0.0583802	-0.1808	0.297742
Deoxycholic_all	R	0.110676	0.0232848	0.198048	0.0154827	0.0976442
Deoxycholic_all	R_BP	-0.0954713	-0.311884	0.12168
Hyodeoxycholic_all	R	0.0937677	-0.0174306	0.204971	0.0902351	0.18675
Hyodeoxycholic_all	R_BP	-0.136272	-0.410792	0.138207
Ursodeoxycholic_all	R	0.118033	0.027219	0.208816	0.0319732	0.109085
Ursodeoxycholic_all	R_BP	0.00012657	-0.223569	0.223915
Hyocholic_all	R	0.037067	-0.0291172	0.103206	0.0922955	0.18675
Hyocholic_all	R_BP	-0.130398	-0.293626	0.0329496
groups3712_Dehydrocholic_all	R	0.0705057	-0.00318758	0.144106	0.0240137	0.10478
groups3712_Dehydrocholic_all	R_BP	-0.137919	-0.320018	0.0438836
All	R	0.0622175	0.0143636	0.110095	0.0304041	0.109085
All	R_BP	-0.00288934	-0.121566	0.115785
Glyco_all	R	0.109095	0.0393286	0.178811	0.00101832	0.0248088
Glyco_all	R_BP	-0.116478	-0.288557	0.0555714
Tauro_all	R	0.0493141	-0.0209184	0.119475	0.162879	0.295217
Tauro_all	R_BP	-0.0854904	-0.259061	0.0891091
Adjusted
id	coefficient_id	coefficient	2.5%CI	97.5%CI	pval	Padj
Ursocholanic acid	R	0.0604691	-0.041982	0.162693	0.503054	0.634285
Ursocholanic acid	R_BP	0.0551926	-0.198872	0.309867
5-Cholenic Acid-3beta-ol*	R	-0.0288924	-0.1034	0.0456156	0.462708	0.609933
5-Cholenic Acid-3beta-ol*	R_BP	-0.106359	-0.292129	0.0794112
Isolithocholic acid	R	-0.0488058	-0.147896	0.0501044	0.155654	0.323531
Isolithocholic acid	R_BP	-0.234722	-0.482844	0.0129137
Lithocholic acid	R	-0.0208173	-0.0935021	0.051521	0.0606739	0.185215
Lithocholic acid	R_BP	-0.220142	-0.403986	-0.037438
Allolithocholic acid	R	-0.083994	-0.232363	0.063535	0.535147	0.660394
Allolithocholic acid	R_BP	-0.0403388	-0.41191	0.329263
23-nor-5b-Cholanic acid-3a,12a-diol	R	0.00291305	-0.0810849	0.086911	0.789255	0.826754
23-nor-5b-Cholanic acid-3a,12a-diol	R_BP	-0.0696088	-0.27904	0.139823
9(11),(5beta)-Cholenic acid-3a-ol-12-one	R	0.0278449	-0.0432883	0.0991662	0.700374	0.793431
9(11),(5beta)-Cholenic acid-3a-ol-12-one	R_BP	-0.0133153	-0.188884	0.162044
5beta-Cholenic acid-7a-ol-3-one	R	0.0616311	-0.0383426	0.161605	0.326751	0.473789
5beta-Cholenic acid-7a-ol-3-one	R_BP	-0.0753009	-0.324565	0.173963
5a-Cholanic acid-3a-ol-6-one	R	-0.0118776	-0.112805	0.0890499	0.607141	0.704284
5a-Cholanic acid-3a-ol-6-one	R_BP	-0.128	-0.379642	0.123641
3a-Hydroxy-7 Ketolithocholic acid	R	-0.028785	-0.122039	0.0644707	0.798245	0.826754
3a-Hydroxy-7 Ketolithocholic acid	R_BP	0.0153831	-0.217912	0.248486
3a-Hydroxy-12 Ketolithocholic acid	R	0.100182	-0.0166313	0.216995	0.0314776	0.165557
3a-Hydroxy-12 Ketolithocholic acid	R_BP	-0.239467	-0.530716	0.0517821
Murocholic acid	R	-0.0015431	-0.132992	0.130892	0.483776	0.623533
Murocholic acid	R_BP	-0.197361	-0.525101	0.132955
Isodeoxycholic acid	R	0.0876924	-0.0354558	0.211108	0.0139271	0.114584
Isodeoxycholic acid	R_BP	-0.341138	-0.647881	-0.0340616
5beta-Cholanic acid-3beta,12a-diol	R	0.021478	-0.0500903	0.0930462	0.711352	0.793431
5beta-Cholanic acid-3beta,12a-diol	R_BP	-0.0394407	-0.217881	0.139
Chenodeoxycholic acid	R	0.0746278	-0.0383378	0.187708	0.267418	0.419196
Chenodeoxycholic acid	R_BP	-0.093683	-0.375073	0.187679
Hyodeoxycholic acid	R	0.100429	-0.0172499	0.2182	0.198593	0.338777
Hyodeoxycholic acid	R_BP	-0.0342813	-0.326805	0.258299
Ursodeoxycholic acid	R	0.13452	0.0256421	0.243447	0.0520302	0.185215
Ursodeoxycholic acid	R_BP	0.0458803	-0.226331	0.318303
Deoxycholic acid	R	0.0919803	0.00162142	0.182339	0.00331755	0.0641393
Deoxycholic acid	R_BP	-0.257935	-0.483226	-0.0326436
3,7,12 Dehydrocholic acid	R	0.0224778	-0.051498	0.0956667	0.163808	0.323531
3,7,12 Dehydrocholic acid	R_BP	-0.151566	-0.341453	0.0309149
3a-Hydroxy-6,7-DiketoCholanic acid	R	0.0155886	-0.0451872	0.0763645	0.120617	0.269069
3a-Hydroxy-6,7-DiketoCholanic acid	R_BP	-0.141942	-0.293474	0.00959017
3a-Hydroxy-7,12-DiketoCholanic acid	R	0.104311	0.034279	0.174346	0.000683194	0.0396252
3a-Hydroxy-7,12-DiketoCholanic acid	R_BP	-0.152141	-0.326507	0.0222257
5beta-Cholanic acid-3a,6a-diol-7-one	R	0.0184299	-0.0298781	0.066738	0.414268	0.55878
5beta-Cholanic acid-3a,6a-diol-7-one	R_BP	-0.0555424	-0.175988	0.0649037
3-Dehydrocholic acid	R	0.0138303	-0.0509549	0.0786343	0.603047	0.704284
3-Dehydrocholic acid	R_BP	-0.0648172	-0.227212	0.0975147
12-Dehydrocholic acid	R	0.112239	-0.0147419	0.239199	0.184776	0.337917
12-Dehydrocholic acid	R_BP	0.165847	-0.150961	0.482395
o-Muricholic acid	R	0.144618	-0.0101005	0.299315	0.0456206	0.1764
o-Muricholic acid	R_BP	-0.229382	-0.614974	0.156019
a-Muricholic acid	R	0.0345285	-0.0801167	0.149186	0.397472	0.555714
a-Muricholic acid	R_BP	-0.153174	-0.439484	0.133633
b-Muricholic acid	R	0.0118244	-0.100462	0.124065	0.402414	0.555714
b-Muricholic acid	R_BP	-0.177979	-0.457868	0.102214
Hyocholic acid	R	0.00652861	-0.0818645	0.0949093	0.98951	0.98951
Hyocholic acid	R_BP	0.00340003	-0.217009	0.223938
Cholic acid	R	0.073352	-0.0822512	0.228957	0.324047	0.473789
Cholic acid	R_BP	0.27166	-0.11617	0.659392
Glycolithocholic acid	R	0.133565	-0.0391259	0.306221	0.0584504	0.185215
Glycolithocholic acid	R_BP	-0.307474	-0.737154	0.122021
Glycochenodeoxycholic acid	R	0.0980407	-0.014655	0.210791	0.229894	0.370385
Glycochenodeoxycholic acid	R_BP	0.082672	-0.198581	0.364109
Glycohyodeoxycholic acid	R	0.103843	-0.0206311	0.228303	0.0353459	0.165557
Glycohyodeoxycholic acid	R_BP	-0.244601	-0.554518	0.065314
Glycoursodeoxycholic acid	R	0.095016	-0.00352736	0.19358	0.167344	0.323531
Glycoursodeoxycholic acid	R_BP	0.0524845	-0.19143	0.296429
Glycodeoxycholic acid	R	0.192967	0.0542147	0.33172	0.0122987	0.114584
Glycodeoxycholic acid	R_BP	-0.100105	-0.446134	0.245845
3,7,12-Glycodehydrocholic acid	R	0.0932809	-0.0144924	0.201054	0.0167861	0.114584
3,7,12-Glycodehydrocholic acid	R_BP	-0.258199	-0.526909	0.0105117
Glycohyocholic acid	R	0.0787364	0.0146096	0.14286	0.00576137	0.0668318
Glycohyocholic acid	R_BP	-0.1218	-0.281583	0.0380022
Taurolithocholic acid	R	0.0717016	0.0060369	0.137247	0.074035	0.204478
Taurolithocholic acid	R_BP	0.109663	-0.0554599	0.274461
Tauroursocholanic acid	R	-0.0255783	-0.122483	0.0713262	0.844999	0.859823
Tauroursocholanic acid	R_BP	-0.0452629	-0.286874	0.196348
Taurodeoxycholic acid	R	0.0418573	-0.0890102	0.172768	0.774713	0.826754
Taurodeoxycholic acid	R_BP	-0.0301421	-0.35816	0.298076
Taurohyodeoxycholic acid	R	0.0101055	-0.12986	0.150049	0.00563644	0.0668318
Taurohyodeoxycholic acid	R_BP	-0.550897	-0.899366	-0.202398
Tauroursodeoxycholic acid	R	0.142127	0.01314	0.271293	0.0287487	0.165557
Tauroursodeoxycholic acid	R_BP	-0.166157	-0.487428	0.15587
Taurochenodeoxycholic acid	R	0.128445	-0.0216046	0.278552	0.156455	0.323531
Taurochenodeoxycholic acid	R_BP	-0.0939919	-0.468136	0.280801
3,7,12-Taurodehydrocholic acid	R	0.0655846	-0.0808445	0.212056	0.0860077	0.226748
3,7,12-Taurodehydrocholic acid	R_BP	-0.327265	-0.691741	0.0372193
Taurocholic acid	R	0.0557207	-0.0879743	0.199411	0.188045	0.337917
Taurocholic acid	R_BP	0.328314	-0.0293983	0.685942
Taurohyocholic acid	R	0.0284827	-0.129576	0.186533	0.0729397	0.204478
Taurohyocholic acid	R_BP	-0.424274	-0.818365	-0.0302573
3-Ketocholanic acid/Lithocholenic acid	R	-0.00955469	-0.110618	0.0915225	0.552767	0.667927
3-Ketocholanic acid/Lithocholenic acid	R_BP	-0.139223	-0.390972	0.112533
(3,6/3,7/3,12)-Diketocolanic acid/5a-Cholanic acid-3,6-dione	R	-0.0742106	-0.196164	0.0477429	0.310379	0.473737
(3,6/3,7/3,12)-Diketocolanic acid/5a-Cholanic acid-3,6-dione	R_BP	-0.185208	-0.489274	0.118857
Tauro-a/b/o-muricholic acid	R	-0.0165944	-0.157951	0.124605	0.797986	0.826754
Tauro-a/b/o-muricholic acid	R_BP	-0.119533	-0.471402	0.232458
Lithocholic_all	R	0.0448713	0.00226449	0.087493	0.118519	0.269069
Lithocholic_all	R_BP	0.0225176	-0.0836358	0.128659
Chenodeoxycholic_all	R	0.108721	0.0116506	0.205852	0.0901272	0.227277
Chenodeoxycholic_all	R_BP	0.0640515	-0.177524	0.305803
Deoxycholic_all	R	0.11021	0.022777	0.197622	0.0177802	0.114584
Deoxycholic_all	R_BP	-0.0906894	-0.309248	0.128634
Hyodeoxycholic_all	R	0.092877	-0.0183641	0.204124	0.105231	0.254308
Hyodeoxycholic_all	R_BP	-0.127828	-0.40494	0.149245
Ursodeoxycholic_all	R	0.115908	0.0251901	0.20659	0.039962	0.165557
Ursodeoxycholic_all	R_BP	0.0205328	-0.205027	0.246162
Hyocholic_all	R	0.0338682	-0.0316596	0.0993469	0.207901	0.344522
Hyocholic_all	R_BP	-0.0977432	-0.260848	0.0654848
groups3712_Dehydrocholic_all	R	0.0675632	-0.00546476	0.140492	0.0571548	0.185215
groups3712_Dehydrocholic_all	R_BP	-0.102045	-0.284237	0.0798008
All	R	0.0609982	0.0132577	0.108762	0.0391864	0.165557
All	R_BP	0.00948338	-0.110022	0.128978
Glyco_all	R	0.106364	0.0370674	0.175605	0.00246249	0.0641393
Glyco_all	R_BP	-0.0879715	-0.260488	0.0845013
Tauro_all	R	0.048598	-0.0216442	0.11877	0.192263	0.337917
Tauro_all	R_BP	-0.0782268	-0.253473	0.0981208

## Sheet: S2
Bile acids in urine
id	coefficient_id	coefficient	2.5%CI	97.5%CI	pval	Padj
Ursodeoxycholic acid	R	-0.0447639	-0.200965	0.111437	0.055752	0.136283
Ursodeoxycholic acid	R_BP	-0.481549	-0.873942	-0.0891566
Deoxycholic acid	R	-0.00373018	-0.0960036	0.0884182	0.986559	0.986559
Deoxycholic acid	R_BP	-0.0186151	-0.250234	0.213236
3,7,12-Dehydrocholic acid	R	0.0107976	-0.0631633	0.0847897	0.890755	0.933172
3,7,12-Dehydrocholic acid	R_BP	-0.029468	-0.21537	0.156381
12-Dehydrocholic acid	R	0.211115	0.0510692	0.370494	0.0217744	0.0598795
12-Dehydrocholic acid	R_BP	-0.084063	-0.485239	0.316313
o-Muricholic acid	R	0.0837376	-0.0178387	0.181362	0.243378	0.43721
o-Muricholic acid	R_BP	0.000752466	-0.252782	0.245995
a-Muricholic acid	R	0.0191631	-0.0274279	0.065783	0.714126	0.814006
a-Muricholic acid	R_BP	0.0187408	-0.0983002	0.135783
b-Muricholic acid	R	0.0369611	-0.0492575	0.12318	0.700277	0.814006
b-Muricholic acid	R_BP	0.0132373	-0.203352	0.229827
Cholic acid	R	0.0539601	-0.0587073	0.166627	0.575659	0.791531
Cholic acid	R_BP	0.0951414	-0.18789	0.378173
Glycochenodeoxycholic acid	R	-0.139432	-0.201956	-0.0769089	7.52469e-05	0.000827716
Glycochenodeoxycholic acid	R_BP	-0.114167	-0.271232	0.0428978
Glycohyodeoxycholic acid	R	-0.0264069	-0.100767	0.0479533	0.740006	0.814006
Glycohyodeoxycholic acid	R_BP	0.0173965	-0.169404	0.204197
Glycoursodeoxycholic acid	R	-0.256119	-0.395749	-0.116489	0.00145911	0.00642009
Glycoursodeoxycholic acid	R_BP	-0.231515	-0.582279	0.119248
Glycodeoxycholic acid	R	-0.175041	-0.240598	-0.10904	1.12989e-06	2.48576e-05
Glycodeoxycholic acid	R_BP	-0.105924	-0.268518	0.0567454
3,7,12-Glycodehydrocholic acid	R	0.0488607	-0.0610175	0.158739	0.681484	0.814006
3,7,12-Glycodehydrocholic acid	R_BP	0.0171712	-0.258854	0.293196
Glycohyocholic acid	R	-0.185354	-0.300118	-0.0705889	0.00632282	0.0231837
Glycohyocholic acid	R_BP	-0.161908	-0.450208	0.126392
Taurohyodeoxycholic acid	R	-0.0605232	-0.188938	0.06797	0.295149	0.43721
Taurohyodeoxycholic acid	R_BP	-0.235556	-0.555545	0.0843099
Tauroursodeoxycholic acid	R	-0.313397	-0.458221	-0.170223	0.000115606	0.000847775
Tauroursodeoxycholic acid	R_BP	-0.209969	-0.569844	0.149697
3,7,12-Taurodehydrocholic acid	R	0.0750083	-0.0315402	0.182585	0.251299	0.43721
3,7,12-Taurodehydrocholic acid	R_BP	-0.0829419	-0.350602	0.184721
Ursodeoxycholic_all	R	-0.196166	-0.319045	-0.0732863	0.00741167	0.0232938
Ursodeoxycholic_all	R_BP	-0.164071	-0.503803	0.175661
groups3712_Dehydrocholic_all	R	0.0700404	-0.0138748	0.154608	0.216665	0.43721
groups3712_Dehydrocholic_all	R_BP	-0.0271367	-0.237153	0.18288
All	R	-0.0518584	-0.122996	0.0192796	0.283536	0.43721
All	R_BP	-0.0893134	-0.268019	0.089392
Glyco_all	R	-0.137588	-0.210815	-0.0643615	0.00117213	0.00642009
Glyco_all	R_BP	-0.103134	-0.287086	0.0808192
Tauro_all	R	-0.0668609	-0.169946	0.0362243	0.298098	0.43721
Tauro_all	R_BP	-0.151448	-0.410408	0.107512

## Sheet: S3
Bile acids in plasma
id	coefficient_id	coefficient	2.5%CI	97.5%CI	pval	Padj
5-Cholenic acid-3b-ol	R	0.00117611	-0.0446387	0.0466238	0.939884	0.948389
5-Cholenic acid-3b-ol	R_BP	-0.0189669	-0.132187	0.0941566
Allolithocholic acid	R	-0.00988473	-0.0519229	0.0321772	0.784339	0.920745
Allolithocholic acid	R_BP	0.0210459	-0.0830308	0.125284
3a-Hydroxy-12 Ketolithocholic acid	R	0.0032547	-0.084715	0.0912245	0.948389	0.948389
3a-Hydroxy-12 Ketolithocholic acid	R_BP	-0.0328017	-0.251766	0.186163
Murocholic acid	R	0.0582564	-0.0995922	0.216129	0.555085	0.77744
Murocholic acid	R_BP	0.191285	-0.20456	0.586358
5b-Cholanic acid-3b,12a-diol	R	0.01751	-0.0728815	0.10795	0.822217	0.924994
5b-Cholanic acid-3b,12a-diol	R_BP	-0.045727	-0.272018	0.18036
Chenodeoxycholic acid	R	-0.0672897	-0.190469	0.0558896	0.29413	0.729196
Chenodeoxycholic acid	R_BP	0.138067	-0.168537	0.444671
Hyodeoxycholic acid	R	0.0115259	-0.0758848	0.0989283	0.917694	0.948389
Hyodeoxycholic acid	R_BP	-0.028505	-0.246679	0.189468
Ursodeoxycholic acid	R	0.0235652	-0.173074	0.220211	0.575881	0.77744
Ursodeoxycholic acid	R_BP	0.261852	-0.227601	0.75337
Deoxycholic acid	R	-0.00658918	-0.0814863	0.0683079	0.638996	0.791499
Deoxycholic acid	R_BP	0.0827596	-0.103666	0.269185
Cholic acid	R	-0.161259	-0.304559	-0.0179596	0.0488212	0.329543
Cholic acid	R_BP	0.108071	-0.248615	0.464758
Glycolithocholic acid	R	-0.0872706	-0.219159	0.0446177	0.391256	0.75705
Glycolithocholic acid	R_BP	-0.117841	-0.446122	0.210441
Glycochenodeoxycholic acid	R	-0.131388	-0.234646	-0.028132	0.044046	0.329543
Glycochenodeoxycholic acid	R_BP	-0.0984616	-0.355478	0.158555
Glycodeoxycholic acid	R	-0.0803958	-0.199751	0.0389592	0.329836	0.742131
Glycodeoxycholic acid	R_BP	-0.144452	-0.441538	0.152633
Taurolithocholic acid	R	-0.0586107	-0.09735	-0.0198713	0.0112851	0.304697
Taurolithocholic acid	R_BP	-0.00780354	-0.104229	0.0886222
Tauro-ursocholanic acid	R	-0.0822318	-0.220958	0.056546	0.501137	0.77744
Tauro-ursocholanic acid	R_BP	-0.0750588	-0.420439	0.270396
Taurodeoxycholic acid	R	-0.0750702	-0.208354	0.0582735	0.48151	0.77744
Taurodeoxycholic acid	R_BP	-0.122612	-0.453725	0.208592
Tauro-ursodeoxycholic acid	R	-0.0233774	-0.257236	0.21065	0.392544	0.75705
Tauro-ursodeoxycholic acid	R_BP	0.376917	-0.203955	0.958065
Taurochenodeoxycholic acid	R	-0.127286	-0.269101	0.014558	0.209204	0.706063
Taurochenodeoxycholic acid	R_BP	-0.0399163	-0.392122	0.31234
Taurocholic acid	R	-0.174378	-0.348252	-0.000497625	0.140918	0.582727
Taurocholic acid	R_BP	-0.0480796	-0.479492	0.383329
8(14),(5b)-Cholenic acid-3a,12a-diol/5b-Cholenic acid-7a-ol-3-one	R	-0.0201413	-0.094609	0.054416	0.543831	0.77744
8(14),(5b)-Cholenic acid-3a,12a-diol/5b-Cholenic acid-7a-ol-3-one	R_BP	-0.102176	-0.291754	0.086437
Glyco(hyodeoxy/ursodeoxy)cholic acid	R	-0.00625926	-0.214592	0.203869	0.533098	0.77744
Glyco(hyodeoxy/ursodeoxy)cholic acid	R_BP	0.285818	-0.232792	0.809066
Tauro-a/b/o-muricholic acid	R	-0.0853226	-0.283496	0.112988	0.644925	0.791499
Tauro-a/b/o-muricholic acid	R_BP	0.0508961	-0.440062	0.541934
Chenodeoxycholic_all	R	-0.129443	-0.231472	-0.0274155	0.0260608	0.329543
Chenodeoxycholic_all	R_BP	0.0664049	-0.187552	0.320362
Deoxycholic_all	R	-0.0697611	-0.157779	0.0182563	0.29708	0.729196
Deoxycholic_all	R_BP	-0.047992	-0.266847	0.170863
All	R	-0.0598135	-0.122444	0.00285775	0.151077	0.582727
All	R_BP	0.00712299	-0.148683	0.16298
Glyco_all	R	-0.0776532	-0.174506	0.0193133	0.276746	0.729196
Glyco_all	R_BP	-0.0840648	-0.325409	0.157614
Tauro_all	R	-0.0985682	-0.192439	-0.00468775	0.104506	0.564333
Tauro_all	R_BP	0.00611242	-0.226849	0.239079

## Sheet: S4
Short chain fatty acids in stool
id	coefficient_id	coefficient	2.5%CI	97.5%CI	pval	Padj
Propionate	R	-0.00658863	-0.105701	0.092524	0.856202	0.856651
Propionate	R_BP	0.0624779	-0.183696	0.308652
Alanine	R	0.0458137	-0.0552899	0.146917	0.430847	0.856651
Alanine	R_BP	0.144648	-0.108257	0.397554
Butyrate	R	0.00639311	-0.0816005	0.0943868	0.84924	0.856651
Butyrate	R_BP	0.0634429	-0.154661	0.281547
Acetate	R	0.0147893	-0.0863808	0.115959	0.856651	0.856651
Acetate	R_BP	0.067617	-0.183667	0.318901
Formate	R	0.0495997	-0.0642844	0.163484	0.64366	0.856651
Formate	R_BP	0.0819016	-0.200961	0.364764

## Sheet: S5
Alpha diversity
id	coefficient_id	coefficient	2.5%CI	97.5%CI	pval	Padj
Observed	R	-0.0325965	-0.235502	0.170309	0.426896	0.488374
Observed	R_BP	-0.340454	-0.857721	0.171766
Chao1	R	-0.0325965	-0.235502	0.170309	0.426896	0.488374
Chao1	R_BP	-0.340454	-0.857721	0.171766
ACE	R	-0.0325319	-0.235438	0.170373	0.427327	0.488374
ACE	R_BP	-0.340254	-0.857477	0.171966
Shannon	R	0.00250035	-0.207026	0.205074	0.00484436	0.0193774
Shannon	R_BP	-0.832562	-1.36731	-0.321178
Simpson	R	0.0266066	-0.173404	0.226617	2.54025e-07	2.0322e-06
Simpson	R_BP	-1.39168	-1.89659	-0.886767
InvSimpson	R	0.0108467	-0.200329	0.222332	0.144703	0.385874
InvSimpson	R_BP	-0.510215	-1.04712	0.02968
Fisher	R	-0.0408673	-0.25101	0.170208	0.359309	0.488374
Fisher	R_BP	-0.41113	-0.95853	0.143587
PD	R	-0.0308055	-0.234384	0.170548	0.528995	0.528995
PD	R_BP	-0.297592	-0.836584	0.215878

## Sheet: S6
ANCOMBC global (omnibus) results across taxonomy ranks
ASV
feat_id	W	p_val	q_val	diff_abn	genus	family	order	class	phylum
ASV1	1.06275	0.824409	1	FALSE	Alistipes	Rikenellaceae	Bacteroidales	Bacteroidia	Bacteroidota
ASV2	1.88369	0.779814	1	FALSE	Bacteria(d)_unclass.	Bacteria(d)_unclass.	Bacteria(d)_unclass.	Bacteria(d)_unclass.	Bacteria(d)_unclass.
ASV3	1.33471	0.973873	1	FALSE	Unknown	Unknown	Unknown	Unknown	Unknown
ASV4	3.42516	0.3608	1	FALSE	Ruminococcus_D	Ruminococcaceae	Oscillospirales	Clostridia	Firmicutes_A
ASV5	0.167809	0.160961	1	FALSE	Unknown	Unknown	Unknown	Unknown	Unknown
ASV6	4.6785	0.1928	1	FALSE	Bacteroidales(o)_unclass.	Bacteroidales(o)_unclass.	Bacteroidales	Bacteroidia	Bacteroidota
ASV7	1.19423	0.899204	1	FALSE	Bacteria(d)_unclass.	Bacteria(d)_unclass.	Bacteria(d)_unclass.	Bacteria(d)_unclass.	Bacteria(d)_unclass.
ASV8	0.521051	0.458707	1	FALSE	Phascolarctobacterium	Acidaminococcaceae	Acidaminococcales	Negativicutes	Firmicutes_C
ASV9	0.108389	0.105504	1	FALSE	Bacteria(d)_unclass.	Bacteria(d)_unclass.	Bacteria(d)_unclass.	Bacteria(d)_unclass.	Bacteria(d)_unclass.
ASV10	5.75655	0.112463	1	FALSE	Alistipes_A	Rikenellaceae	Bacteroidales	Bacteroidia	Bacteroidota
ASV11	0.362759	0.331762	1	FALSE	Bariatricus	Lachnospiraceae	Lachnospirales	Clostridia	Firmicutes_A
ASV12	4.56919	0.203631	1	FALSE	Bacteria(d)_unclass.	Bacteria(d)_unclass.	Bacteria(d)_unclass.	Bacteria(d)_unclass.	Bacteria(d)_unclass.
ASV13	0.0280688	0.0278728	1	FALSE	Phocaeicola	Bacteroidaceae	Bacteroidales	Bacteroidia	Bacteroidota
ASV14	0.896338	0.722407	1	FALSE	Oscillospirales(o)_unclass.	Oscillospirales(o)_unclass.	Oscillospirales	Clostridia	Firmicutes_A
ASV15	0.279655	0.260983	1	FALSE	Anaerostipes	Lachnospiraceae	Lachnospirales	Clostridia	Firmicutes_A
ASV16	2.84519	0.482174	1	FALSE	Bacteroidales(o)_unclass.	Bacteroidales(o)_unclass.	Bacteroidales	Bacteroidia	Bacteroidota
ASV17	9.5499	0.016877	1	FALSE	Blautia_A	Lachnospiraceae	Lachnospirales	Clostridia	Firmicutes_A
ASV18	0.702557	0.592424	1	FALSE	Mediterraneibacter	Lachnospiraceae	Lachnospirales	Clostridia	Firmicutes_A
ASV19	0.662067	0.563638	1	FALSE	Flavonifractor	Oscillospiraceae	Oscillospirales	Clostridia	Firmicutes_A
ASV20	2.00325	0.734565	1	FALSE	Phocaeicola	Bacteroidaceae	Bacteroidales	Bacteroidia	Bacteroidota
ASV21	0.626009	0.537507	1	FALSE	Gemmiger	Ruminococcaceae	Oscillospirales	Clostridia	Firmicutes_A
ASV22	1.00471	0.789792	1	FALSE	Bacteroides	Bacteroidaceae	Bacteroidales	Bacteroidia	Bacteroidota
ASV23	2.19082	0.668806	1	FALSE	Dorea	Lachnospiraceae	Lachnospirales	Clostridia	Firmicutes_A
ASV24	3.76468	0.304467	1	FALSE	CAG-41	UBA1381	Monoglobales_A	Clostridia	Firmicutes_A
ASV25	0.29208	0.271754	1	FALSE	Bacteroidales(o)_unclass.	Bacteroidales(o)_unclass.	Bacteroidales	Bacteroidia	Bacteroidota
ASV26	0.885873	0.715704	1	FALSE	Anaerobutyricum	Lachnospiraceae	Lachnospirales	Clostridia	Firmicutes_A
ASV27	0.400108	0.362627	1	FALSE	Bacteroides	Bacteroidaceae	Bacteroidales	Bacteroidia	Bacteroidota
ASV28	2.23288	0.654888	1	FALSE	Ruminococcus_D	Ruminococcaceae	Oscillospirales	Clostridia	Firmicutes_A
ASV29	1.40291	0.991727	1	FALSE	Acutalibacteraceae(f)_unclass.	Acutalibacteraceae	Oscillospirales	Clostridia	Firmicutes_A
ASV30	1.67508	0.865548	1	FALSE	Bacteria(d)_unclass.	Bacteria(d)_unclass.	Bacteria(d)_unclass.	Bacteria(d)_unclass.	Bacteria(d)_unclass.
ASV31	2.29887	0.633631	1	FALSE	Clostridia(c)_unclass.	Clostridia(c)_unclass.	Clostridia(c)_unclass.	Clostridia	Firmicutes_A
ASV32	2.28795	0.637101	1	FALSE	Holdemanella	Erysipelotrichaceae	Erysipelotrichales	Bacilli	Firmicutes
ASV33	1.04621	0.814647	1	FALSE	Bacteroides	Bacteroidaceae	Bacteroidales	Bacteroidia	Bacteroidota
ASV34	1.11573	0.855141	1	FALSE	Alistipes	Rikenellaceae	Bacteroidales	Bacteroidia	Bacteroidota
ASV36	1.83957	0.79721	1	FALSE	Veillonella	Veillonellaceae	Veillonellales	Negativicutes	Firmicutes_C
ASV37	3.03137	0.439316	1	FALSE	Blautia_A	Lachnospiraceae	Lachnospirales	Clostridia	Firmicutes_A
ASV38	0.275378	0.257261	1	FALSE	Bifidobacterium	Bifidobacteriaceae	Actinomycetales	Actinomycetia	Actinobacteriota
ASV39	1.78071	0.82102	1	FALSE	Unknown	Unknown	Unknown	Unknown	Unknown
ASV40	0.51843	0.456686	1	FALSE	Bifidobacterium	Bifidobacteriaceae	Actinomycetales	Actinomycetia	Actinobacteriota
ASV41	0.968117	0.767446	1	FALSE	Blautia_A	Lachnospiraceae	Lachnospirales	Clostridia	Firmicutes_A
ASV42	7.32319	0.0513831	1	FALSE	Faecalibacterium	Ruminococcaceae	Oscillospirales	Clostridia	Firmicutes_A
ASV43	0.501602	0.443645	1	FALSE	Akkermansia	Akkermansiaceae	Verrucomicrobiales	Verrucomicrobiae	Verrucomicrobiota
ASV44	0.179499	0.17168	1	FALSE	QAND01	QAND01	Christensenellales	Clostridia_A	Firmicutes_A
ASV45	1.18108	0.891943	1	FALSE	Lachnospiraceae(f)_unclass.	Lachnospiraceae	Lachnospirales	Clostridia	Firmicutes_A
ASV47	2.11033	0.69627	1	FALSE	Eisenbergiella	Lachnospiraceae	Lachnospirales	Clostridia	Firmicutes_A
ASV48	0.234786	0.221529	1	FALSE	Gemella	Gemellaceae	Staphylococcales	Bacilli	Firmicutes
ASV49	0.108677	0.105777	1	FALSE	Bacteria(d)_unclass.	Bacteria(d)_unclass.	Bacteria(d)_unclass.	Bacteria(d)_unclass.	Bacteria(d)_unclass.
ASV51	2.27049	0.642688	1	FALSE	Bacteria(d)_unclass.	Bacteria(d)_unclass.	Bacteria(d)_unclass.	Bacteria(d)_unclass.	Bacteria(d)_unclass.
ASV52	7.20447	0.0545255	1	FALSE	Bacteria(d)_unclass.	Bacteria(d)_unclass.	Bacteria(d)_unclass.	Bacteria(d)_unclass.	Bacteria(d)_unclass.
ASV53	1.43095	0.977922	1	FALSE	Erysipelotrichales(o)_unclass.	Erysipelotrichales(o)_unclass.	Erysipelotrichales	Bacilli	Firmicutes
ASV55	0.650812	0.555532	1	FALSE	Oscillibacter	Oscillospiraceae	Oscillospirales	Clostridia	Firmicutes_A
ASV56	1.77145	0.82483	1	FALSE	Blautia_A	Lachnospiraceae	Lachnospirales	Clostridia	Firmicutes_A
ASV57	8.69343	0.0258985	1	FALSE	Clostridia(c)_unclass.	Clostridia(c)_unclass.	Clostridia(c)_unclass.	Clostridia	Firmicutes_A
ASV58	7.63416	0.0439838	1	FALSE	Faecalitalea	Erysipelotrichaceae	Erysipelotrichales	Bacilli	Firmicutes
ASV59	3.36845	0.371177	1	FALSE	Anaerobutyricum	Lachnospiraceae	Lachnospirales	Clostridia	Firmicutes_A
ASV60	0.381491	0.347314	1	FALSE	Bacteroidales(o)_unclass.	Bacteroidales(o)_unclass.	Bacteroidales	Bacteroidia	Bacteroidota
ASV61	7.71974	0.0421415	1	FALSE	Unknown	Unknown	Unknown	Unknown	Unknown
ASV62	7.97311	0.0371272	1	FALSE	Lachnospirales(o)_unclass.	Lachnospirales(o)_unclass.	Lachnospirales	Clostridia	Firmicutes_A
ASV63	2.20373	0.664502	1	FALSE	Bacteroidales(o)_unclass.	Bacteroidales(o)_unclass.	Bacteroidales	Bacteroidia	Bacteroidota
ASV64	0.708283	0.596448	1	FALSE	Lawsonibacter	Oscillospiraceae	Oscillospirales	Clostridia	Firmicutes_A
ASV65	4.32262	0.230349	1	FALSE	Lachnospiraceae(f)_unclass.	Lachnospiraceae	Lachnospirales	Clostridia	Firmicutes_A
ASV66	0.805899	0.663308	1	FALSE	Alistipes	Rikenellaceae	Bacteroidales	Bacteroidia	Bacteroidota
ASV67	3.89504	0.285255	1	FALSE	Unknown	Unknown	Unknown	Unknown	Unknown
ASV68	0.607537	0.523936	1	FALSE	Lachnospiraceae(f)_unclass.	Lachnospiraceae	Lachnospirales	Clostridia	Firmicutes_A
ASV69	2.34474	0.619264	1	FALSE	Bacteria(d)_unclass.	Bacteria(d)_unclass.	Bacteria(d)_unclass.	Bacteria(d)_unclass.	Bacteria(d)_unclass.
ASV70	3.01779	0.442309	1	FALSE	Bifidobacterium	Bifidobacteriaceae	Actinomycetales	Actinomycetia	Actinobacteriota
ASV71	0.646018	0.552065	1	FALSE	Bacteria(d)_unclass.	Bacteria(d)_unclass.	Bacteria(d)_unclass.	Bacteria(d)_unclass.	Bacteria(d)_unclass.
ASV72	5.31152	0.140491	1	FALSE	Faecalibacterium	Ruminococcaceae	Oscillospirales	Clostridia	Firmicutes_A
ASV73	1.77139	0.824856	1	FALSE	Ruminococcus_C	Ruminococcaceae	Oscillospirales	Clostridia	Firmicutes_A
ASV74	6.60078	0.0737376	1	FALSE	Gemmiger	Ruminococcaceae	Oscillospirales	Clostridia	Firmicutes_A
ASV75	2.54521	0.560202	1	FALSE	Mediterraneibacter	Lachnospiraceae	Lachnospirales	Clostridia	Firmicutes_A
ASV76	0.929774	0.743588	1	FALSE	Unknown	Unknown	Unknown	Unknown	Unknown
ASV77	3.02219	0.441337	1	FALSE	Bacteroides	Bacteroidaceae	Bacteroidales	Bacteroidia	Bacteroidota
ASV78	2.13144	0.68896	1	FALSE	Enterobacteriaceae(f)_unclass.	Enterobacteriaceae	Enterobacterales	Gammaproteobacteria	Proteobacteria
ASV79	7.51754	0.0466247	1	FALSE	Borkfalkia	Borkfalkiaceae	Christensenellales	Clostridia_A	Firmicutes_A
ASV81	0.549682	0.480614	1	FALSE	Lachnospiraceae(f)_unclass.	Lachnospiraceae	Lachnospirales	Clostridia	Firmicutes_A
ASV82	3.61052	0.328864	1	FALSE	SFFH01	CAG-74	Christensenellales	Clostridia_A	Firmicutes_A
ASV83	3.27898	0.388159	1	FALSE	ER4	Oscillospiraceae	Oscillospirales	Clostridia	Firmicutes_A
ASV84	0.230568	0.217774	1	FALSE	Bacteroides	Bacteroidaceae	Bacteroidales	Bacteroidia	Bacteroidota
ASV85	0.032101	0.0318448	1	FALSE	Parabacteroides	Tannerellaceae	Bacteroidales	Bacteroidia	Bacteroidota
ASV86	0.461323	0.411984	1	FALSE	Granulicatella	Aerococcaceae	Lactobacillales	Bacilli	Firmicutes
ASV87	0.142821	0.137841	1	FALSE	Bacteroides	Bacteroidaceae	Bacteroidales	Bacteroidia	Bacteroidota
ASV90	3.20833	0.402114	1	FALSE	Collinsella	Coriobacteriaceae	Coriobacteriales	Coriobacteriia	Actinobacteriota
ASV91	8.59139	0.0272542	1	FALSE	Rikenellaceae(f)_unclass.	Rikenellaceae	Bacteroidales	Bacteroidia	Bacteroidota
ASV93	1.22866	0.917992	1	FALSE	Bilophila	Desulfovibrionaceae	Desulfovibrionales	Desulfovibrionia	Desulfobacterota
ASV94	0.786523	0.650295	1	FALSE	Bacteria(d)_unclass.	Bacteria(d)_unclass.	Bacteria(d)_unclass.	Bacteria(d)_unclass.	Bacteria(d)_unclass.
ASV96	0.0139749	0.0139262	1	FALSE	Negativibacillus	Ruminococcaceae	Oscillospirales	Clostridia	Firmicutes_A
ASV98	0.34467	0.316606	1	FALSE	Blautia_A	Lachnospiraceae	Lachnospirales	Clostridia	Firmicutes_A
ASV99	1.37004	0.991838	1	FALSE	Intestinibacter	Peptostreptococcaceae	Peptostreptococcales	Clostridia	Firmicutes_A
ASV101	7.46902	0.0477697	1	FALSE	Prevotella	Bacteroidaceae	Bacteroidales	Bacteroidia	Bacteroidota
ASV102	0.03802	0.0376609	1	FALSE	Clostridia(c)_unclass.	Clostridia(c)_unclass.	Clostridia(c)_unclass.	Clostridia	Firmicutes_A
ASV103	1.56766	0.913308	1	FALSE	Haemophilus_D	Pasteurellaceae	Enterobacterales	Gammaproteobacteria	Proteobacteria
ASV104	0.0750488	0.0736581	1	FALSE	Bacteria(d)_unclass.	Bacteria(d)_unclass.	Bacteria(d)_unclass.	Bacteria(d)_unclass.	Bacteria(d)_unclass.
ASV105	1.63401	0.883504	1	FALSE	Bacteria(d)_unclass.	Bacteria(d)_unclass.	Bacteria(d)_unclass.	Bacteria(d)_unclass.	Bacteria(d)_unclass.
ASV106	0.337253	0.310352	1	FALSE	Coprococcus	Lachnospiraceae	Lachnospirales	Clostridia	Firmicutes_A
ASV107	2.47837	0.579239	1	FALSE	CAG-41	UBA1381	Monoglobales_A	Clostridia	Firmicutes_A
ASV108	0.380857	0.34679	1	FALSE	Clostridia(c)_unclass.	Clostridia(c)_unclass.	Clostridia(c)_unclass.	Clostridia	Firmicutes_A
ASV109	0.273266	0.255419	1	FALSE	Clostridia(c)_unclass.	Clostridia(c)_unclass.	Clostridia(c)_unclass.	Clostridia	Firmicutes_A
ASV112	2.64416	0.533161	1	FALSE	Bacteria(d)_unclass.	Bacteria(d)_unclass.	Bacteria(d)_unclass.	Bacteria(d)_unclass.	Bacteria(d)_unclass.
ASV113	0.518188	0.456499	1	FALSE	Ruminococcaceae(f)_unclass.	Ruminococcaceae	Oscillospirales	Clostridia	Firmicutes_A
ASV114	2.50004	0.572998	1	FALSE	Bacteroides	Bacteroidaceae	Bacteroidales	Bacteroidia	Bacteroidota
ASV115	0.866014	0.702888	1	FALSE	Enterocloster	Lachnospiraceae	Lachnospirales	Clostridia	Firmicutes_A
ASV116	0.791951	0.653954	1	FALSE	Tidjanibacter	Rikenellaceae	Bacteroidales	Bacteroidia	Bacteroidota
ASV117	5.28198	0.142582	1	FALSE	UBA11471	UBA11471	Bacteroidales	Bacteroidia	Bacteroidota
ASV119	8.0579	0.0355861	1	FALSE	Blautia_A	Lachnospiraceae	Lachnospirales	Clostridia	Firmicutes_A
ASV120	2.45478	0.586113	1	FALSE	Bacteria(d)_unclass.	Bacteria(d)_unclass.	Bacteria(d)_unclass.	Bacteria(d)_unclass.	Bacteria(d)_unclass.
ASV121	0.583029	0.505738	1	FALSE	Bacteria(d)_unclass.	Bacteria(d)_unclass.	Bacteria(d)_unclass.	Bacteria(d)_unclass.	Bacteria(d)_unclass.
ASV123	0.150432	0.144913	1	FALSE	UMGS1975	QAND01	Christensenellales	Clostridia_A	Firmicutes_A
ASV124	0.369333	0.337237	1	FALSE	Eggerthellaceae(f)_unclass.	Eggerthellaceae	Coriobacteriales	Coriobacteriia	Actinobacteriota
ASV125	1.60259	0.897494	1	FALSE	Bacteroidales(o)_unclass.	Bacteroidales(o)_unclass.	Bacteroidales	Bacteroidia	Bacteroidota
ASV127	4.14197	0.252123	1	FALSE	Acetatifactor	Lachnospiraceae	Lachnospirales	Clostridia	Firmicutes_A
ASV128	0.726123	0.608913	1	FALSE	Eubacterium_I	Lachnospiraceae	Lachnospirales	Clostridia	Firmicutes_A
ASV129	1.24279	0.92561	1	FALSE	Acidaminococcus	Acidaminococcaceae	Acidaminococcales	Negativicutes	Firmicutes_C
ASV130	6.50283	0.0774386	1	FALSE	Clostridia(c)_unclass.	Clostridia(c)_unclass.	Clostridia(c)_unclass.	Clostridia	Firmicutes_A
ASV131	0.400529	0.362972	1	FALSE	Anaerostipes	Lachnospiraceae	Lachnospirales	Clostridia	Firmicutes_A
ASV132	5.18861	0.149396	1	FALSE	Intestinimonas	Oscillospiraceae	Oscillospirales	Clostridia	Firmicutes_A
ASV133	0.368108	0.336218	1	FALSE	Bacteroides	Bacteroidaceae	Bacteroidales	Bacteroidia	Bacteroidota
ASV134	1.02467	0.801809	1	FALSE	Blautia_A	Lachnospiraceae	Lachnospirales	Clostridia	Firmicutes_A
ASV136	0.149525	0.144072	1	FALSE	CAG-238	Anaerovoracaceae	Peptostreptococcales	Clostridia	Firmicutes_A
ASV139	0.918705	0.736615	1	FALSE	CAG-177	Acutalibacteraceae	Oscillospirales	Clostridia	Firmicutes_A
ASV140	5.33038	0.139172	1	FALSE	CAG-495	CAG-239	RF32	Alphaproteobacteria	Proteobacteria
ASV141	0.640896	0.548352	1	FALSE	Phocaeicola	Bacteroidaceae	Bacteroidales	Bacteroidia	Bacteroidota
ASV142	0.387837	0.35255	1	FALSE	CAG-83	Oscillospiraceae	Oscillospirales	Clostridia	Firmicutes_A
ASV143	2.53315	0.563589	1	FALSE	Faecalibacterium	Ruminococcaceae	Oscillospirales	Clostridia	Firmicutes_A
ASV145	0.585275	0.507415	1	FALSE	Evtepia	Oscillospiraceae	Oscillospirales	Clostridia	Firmicutes_A
ASV147	0.873516	0.707745	1	FALSE	PeH17	CAG-138	Christensenellales	Clostridia_A	Firmicutes_A
ASV148	0.26356	0.246932	1	FALSE	Clostridia(c)_unclass.	Clostridia(c)_unclass.	Clostridia(c)_unclass.	Clostridia	Firmicutes_A
ASV149	3.18398	0.40704	1	FALSE	Bariatricus	Lachnospiraceae	Lachnospirales	Clostridia	Firmicutes_A
ASV150	0.876683	0.709789	1	FALSE	UCG-010	CAG-382	Oscillospirales	Clostridia	Firmicutes_A
ASV151	1.96426	0.749023	1	FALSE	Blautia_A	Lachnospiraceae	Lachnospirales	Clostridia	Firmicutes_A
ASV152	4.85463	0.176547	1	FALSE	Phil1	CAG-138	Christensenellales	Clostridia_A	Firmicutes_A
ASV154	10.0028	0.013457	1	FALSE	Bacteroides	Bacteroidaceae	Bacteroidales	Bacteroidia	Bacteroidota
ASV156	1.62167	0.888972	1	FALSE	Agathobacter	Lachnospiraceae	Lachnospirales	Clostridia	Firmicutes_A
ASV157	0.6872	0.581575	1	FALSE	Bacteria(d)_unclass.	Bacteria(d)_unclass.	Bacteria(d)_unclass.	Bacteria(d)_unclass.	Bacteria(d)_unclass.
ASV160	5.63149	0.11972	1	FALSE	Oscillospirales(o)_unclass.	Oscillospirales(o)_unclass.	Oscillospirales	Clostridia	Firmicutes_A
ASV161	1.81382	0.807541	1	FALSE	Bifidobacterium	Bifidobacteriaceae	Actinomycetales	Actinomycetia	Actinobacteriota
ASV163	2.38412	0.607189	1	FALSE	CAG-83	Oscillospiraceae	Oscillospirales	Clostridia	Firmicutes_A
ASV164	1.39576	0.995281	1	FALSE	Adlercreutzia	Eggerthellaceae	Coriobacteriales	Coriobacteriia	Actinobacteriota
ASV167	2.5992	0.545281	1	FALSE	CAG-110	Oscillospiraceae	Oscillospirales	Clostridia	Firmicutes_A
ASV168	0.664499	0.565383	1	FALSE	Parabacteroides	Tannerellaceae	Bacteroidales	Bacteroidia	Bacteroidota
ASV169	0.0532505	0.0525478	1	FALSE	Coprobacter	Coprobacteraceae	Bacteroidales	Bacteroidia	Bacteroidota
ASV170	3.97167	0.274533	1	FALSE	Faecalibacterium	Ruminococcaceae	Oscillospirales	Clostridia	Firmicutes_A
ASV171	1.80896	0.809503	1	FALSE	Dialister	Dialisteraceae	Veillonellales	Negativicutes	Firmicutes_C
ASV172	13.8929	0.0019241	0.856225	FALSE	Gemmiger	Ruminococcaceae	Oscillospirales	Clostridia	Firmicutes_A
ASV174	9.74774	0.0152875	1	FALSE	CAG-314	CAG-314	Christensenellales	Clostridia_A	Firmicutes_A
ASV176	1.39797	0.99418	1	FALSE	Sutterella	Burkholderiaceae	Burkholderiales	Gammaproteobacteria	Proteobacteria
ASV177	2.97818	0.451156	1	FALSE	Parabacteroides	Tannerellaceae	Bacteroidales	Bacteroidia	Bacteroidota
ASV179	0.863354	0.701162	1	FALSE	Ruminococcaceae(f)_unclass.	Ruminococcaceae	Oscillospirales	Clostridia	Firmicutes_A
ASV180	6.68436	0.0707194	1	FALSE	Blautia_A	Lachnospiraceae	Lachnospirales	Clostridia	Firmicutes_A
ASV184	0.0017998	0.00179899	0.802348	FALSE	Merdibacter	Erysipelotrichaceae	Erysipelotrichales	Bacilli	Firmicutes
ASV185	2.52439	0.566065	1	FALSE	Agathobacter	Lachnospiraceae	Lachnospirales	Clostridia	Firmicutes_A
ASV186	4.24839	0.239058	1	FALSE	Bacteria(d)_unclass.	Bacteria(d)_unclass.	Bacteria(d)_unclass.	Bacteria(d)_unclass.	Bacteria(d)_unclass.
ASV187	2.36672	0.612497	1	FALSE	Faecalibacterium	Ruminococcaceae	Oscillospirales	Clostridia	Firmicutes_A
ASV189	10.5874	0.0100461	1	FALSE	Intestinibacter	Peptostreptococcaceae	Peptostreptococcales	Clostridia	Firmicutes_A
ASV191	2.47062	0.581488	1	FALSE	Marinifilaceae(f)_unclass.	Marinifilaceae	Bacteroidales	Bacteroidia	Bacteroidota
ASV192	5.35616	0.13739	1	FALSE	Oscillospiraceae(f)_unclass.	Oscillospiraceae	Oscillospirales	Clostridia	Firmicutes_A
ASV193	8.14878	0.0340051	1	FALSE	Bacteroidales(o)_unclass.	Bacteroidales(o)_unclass.	Bacteroidales	Bacteroidia	Bacteroidota
ASV194	3.3948	0.366319	1	FALSE	Anaerobutyricum	Lachnospiraceae	Lachnospirales	Clostridia	Firmicutes_A
ASV196	3.21028	0.401723	1	FALSE	Adlercreutzia	Eggerthellaceae	Coriobacteriales	Coriobacteriia	Actinobacteriota
ASV197	1.28336	0.947183	1	FALSE	Enterocloster	Lachnospiraceae	Lachnospirales	Clostridia	Firmicutes_A
ASV198	9.49855	0.017316	1	FALSE	Bacteria(d)_unclass.	Bacteria(d)_unclass.	Bacteria(d)_unclass.	Bacteria(d)_unclass.	Bacteria(d)_unclass.
ASV199	1.94347	0.756853	1	FALSE	Bacteria(d)_unclass.	Bacteria(d)_unclass.	Bacteria(d)_unclass.	Bacteria(d)_unclass.	Bacteria(d)_unclass.
ASV200	0.663389	0.564587	1	FALSE	Lawsonibacter	Oscillospiraceae	Oscillospirales	Clostridia	Firmicutes_A
ASV202	0.235502	0.222165	1	FALSE	Bacteroides	Bacteroidaceae	Bacteroidales	Bacteroidia	Bacteroidota
ASV204	3.42275	0.361235	1	FALSE	Bacteroidales(o)_unclass.	Bacteroidales(o)_unclass.	Bacteroidales	Bacteroidia	Bacteroidota
ASV205	0.113532	0.11037	1	FALSE	Ruminiclostridium_E	Ruminococcaceae	Oscillospirales	Clostridia	Firmicutes_A
ASV206	2.53521	0.563011	1	FALSE	Bacteria(d)_unclass.	Bacteria(d)_unclass.	Bacteria(d)_unclass.	Bacteria(d)_unclass.	Bacteria(d)_unclass.
ASV213	0.571121	0.496815	1	FALSE	Agathobaculum	Butyricicoccaceae	Oscillospirales	Clostridia	Firmicutes_A
ASV214	9.49829	0.0173182	1	FALSE	Bacteria(d)_unclass.	Bacteria(d)_unclass.	Bacteria(d)_unclass.	Bacteria(d)_unclass.	Bacteria(d)_unclass.
ASV216	2.62559	0.538135	1	FALSE	Bacteroides	Bacteroidaceae	Bacteroidales	Bacteroidia	Bacteroidota
ASV217	0.246883	0.232253	1	FALSE	ER4	Oscillospiraceae	Oscillospirales	Clostridia	Firmicutes_A
ASV218	0.874948	0.708669	1	FALSE	CAG-83	Oscillospiraceae	Oscillospirales	Clostridia	Firmicutes_A
ASV219	0.163786	0.157259	1	FALSE	Roseburia	Lachnospiraceae	Lachnospirales	Clostridia	Firmicutes_A
ASV220	0.219396	0.20779	1	FALSE	Gemmiger	Ruminococcaceae	Oscillospirales	Clostridia	Firmicutes_A
ASV222	6.35839	0.0832382	1	FALSE	51-20	CAG-239	RF32	Alphaproteobacteria	Proteobacteria
ASV223	2.84622	0.481927	1	FALSE	Clostridia(c)_unclass.	Clostridia(c)_unclass.	Clostridia(c)_unclass.	Clostridia	Firmicutes_A
ASV230	1.4024	0.991978	1	FALSE	Bacteroides	Bacteroidaceae	Bacteroidales	Bacteroidia	Bacteroidota
ASV231	1.03294	0.806752	1	FALSE	Oscillospiraceae(f)_unclass.	Oscillospiraceae	Oscillospirales	Clostridia	Firmicutes_A
ASV232	0.930361	0.743956	1	FALSE	Parasutterella	Burkholderiaceae	Burkholderiales	Gammaproteobacteria	Proteobacteria
ASV235	0.556177	0.48554	1	FALSE	Gemmiger	Ruminococcaceae	Oscillospirales	Clostridia	Firmicutes_A
ASV236	1.04087	0.811477	1	FALSE	Collinsella	Coriobacteriaceae	Coriobacteriales	Coriobacteriia	Actinobacteriota
ASV237	5.28756	0.142184	1	FALSE	ER4	Oscillospiraceae	Oscillospirales	Clostridia	Firmicutes_A
ASV238	1.18139	0.892114	1	FALSE	F23-B02	Oscillospiraceae	Oscillospirales	Clostridia	Firmicutes_A
ASV239	1.89633	0.774902	1	FALSE	Unknown	Unknown	Unknown	Unknown	Unknown
ASV240	0.0497672	0.0491531	1	FALSE	Bacteria(d)_unclass.	Bacteria(d)_unclass.	Bacteria(d)_unclass.	Bacteria(d)_unclass.	Bacteria(d)_unclass.
ASV241	0.291951	0.271642	1	FALSE	Bacteria(d)_unclass.	Bacteria(d)_unclass.	Bacteria(d)_unclass.	Bacteria(d)_unclass.	Bacteria(d)_unclass.
ASV242	0.655717	0.55907	1	FALSE	Clostridia(c)_unclass.	Clostridia(c)_unclass.	Clostridia(c)_unclass.	Clostridia	Firmicutes_A
ASV244	2.71399	0.514867	1	FALSE	Bifidobacterium	Bifidobacteriaceae	Actinomycetales	Actinomycetia	Actinobacteriota
ASV245	3.19191	0.405429	1	FALSE	Anaerotruncus	Ruminococcaceae	Oscillospirales	Clostridia	Firmicutes_A
ASV246	0.345168	0.317025	1	FALSE	Dialister	Dialisteraceae	Veillonellales	Negativicutes	Firmicutes_C
ASV249	1.69724	0.856009	1	FALSE	KLE1615	Lachnospiraceae	Lachnospirales	Clostridia	Firmicutes_A
ASV250	0.0456897	0.0451718	1	FALSE	Fusicatenibacter	Lachnospiraceae	Lachnospirales	Clostridia	Firmicutes_A
ASV253	7.43933	0.0484841	1	FALSE	Dialister	Dialisteraceae	Veillonellales	Negativicutes	Firmicutes_C
ASV258	1.28735	0.949284	1	FALSE	Ruminococcus_E	Acutalibacteraceae	Oscillospirales	Clostridia	Firmicutes_A
ASV259	0.127581	0.123597	1	FALSE	Mediterraneibacter	Lachnospiraceae	Lachnospirales	Clostridia	Firmicutes_A
ASV261	1.07056	0.828992	1	FALSE	CAG-115	Ruminococcaceae	Oscillospirales	Clostridia	Firmicutes_A
ASV262	0.626027	0.53752	1	FALSE	Sutterella	Burkholderiaceae	Burkholderiales	Gammaproteobacteria	Proteobacteria
ASV263	0.167191	0.160394	1	FALSE	Alistipes_A	Rikenellaceae	Bacteroidales	Bacteroidia	Bacteroidota
ASV265	7.57484	0.0453079	1	FALSE	Bacteria(d)_unclass.	Bacteria(d)_unclass.	Bacteria(d)_unclass.	Bacteria(d)_unclass.	Bacteria(d)_unclass.
ASV266	9.97332	0.0136569	1	FALSE	Enterocloster	Lachnospiraceae	Lachnospirales	Clostridia	Firmicutes_A
ASV267	2.18745	0.669933	1	FALSE	Odoribacter	Marinifilaceae	Bacteroidales	Bacteroidia	Bacteroidota
ASV268	0.137451	0.132834	1	FALSE	CAG-274	CAG-274	Lachnospirales	Clostridia	Firmicutes_A
ASV269	6.59907	0.0738008	1	FALSE	Parasutterella	Burkholderiaceae	Burkholderiales	Gammaproteobacteria	Proteobacteria
ASV270	2.79307	0.494905	1	FALSE	CAG-145	Anaerovoracaceae	Peptostreptococcales	Clostridia	Firmicutes_A
ASV271	11.2682	0.0071479	1	FALSE	Veillonella	Veillonellaceae	Veillonellales	Negativicutes	Firmicutes_C
ASV276	0.662474	0.56393	1	FALSE	Bacteria(d)_unclass.	Bacteria(d)_unclass.	Bacteria(d)_unclass.	Bacteria(d)_unclass.	Bacteria(d)_unclass.
ASV277	0.776657	0.643621	1	FALSE	Oscillospirales(o)_unclass.	Oscillospirales(o)_unclass.	Oscillospirales	Clostridia	Firmicutes_A
ASV283	0.176422	0.168865	1	FALSE	Anaerobutyricum	Lachnospiraceae	Lachnospirales	Clostridia	Firmicutes_A
ASV284	1.95329	0.753143	1	FALSE	Bilophila	Desulfovibrionaceae	Desulfovibrionales	Desulfovibrionia	Desulfobacterota
ASV285	0.266668	0.249655	1	FALSE	Odoribacter	Marinifilaceae	Bacteroidales	Bacteroidia	Bacteroidota
ASV287	2.21419	0.661037	1	FALSE	Coprococcus_A	Lachnospiraceae	Lachnospirales	Clostridia	Firmicutes_A
ASV289	0.438329	0.393621	1	FALSE	Ruminococcus_H	Acutalibacteraceae	Oscillospirales	Clostridia	Firmicutes_A
ASV290	1.9189	0.766205	1	FALSE	Bacteria(d)_unclass.	Bacteria(d)_unclass.	Bacteria(d)_unclass.	Bacteria(d)_unclass.	Bacteria(d)_unclass.
ASV291	1.33301	0.972998	1	FALSE	Bacteroidales(o)_unclass.	Bacteroidales(o)_unclass.	Bacteroidales	Bacteroidia	Bacteroidota
ASV293	3.26297	0.391277	1	FALSE	CAG-41	UBA1381	Monoglobales_A	Clostridia	Firmicutes_A
ASV295	0.912429	0.732644	1	FALSE	Anaerotignum	Anaerotignaceae	Lachnospirales	Clostridia	Firmicutes_A
ASV296	0.666058	0.566501	1	FALSE	Ruminococcus_E	Acutalibacteraceae	Oscillospirales	Clostridia	Firmicutes_A
ASV303	2.64913	0.531836	1	FALSE	UBA7182	Lachnospiraceae	Lachnospirales	Clostridia	Firmicutes_A
ASV305	2.83849	0.483792	1	FALSE	Oscillospiraceae(f)_unclass.	Oscillospiraceae	Oscillospirales	Clostridia	Firmicutes_A
ASV306	1.02811	0.803871	1	FALSE	Bacteria(d)_unclass.	Bacteria(d)_unclass.	Bacteria(d)_unclass.	Bacteria(d)_unclass.	Bacteria(d)_unclass.
ASV309	0.515491	0.454416	1	FALSE	ER4	Oscillospiraceae	Oscillospirales	Clostridia	Firmicutes_A
ASV310	3.66608	0.319853	1	FALSE	Collinsella	Coriobacteriaceae	Coriobacteriales	Coriobacteriia	Actinobacteriota
ASV311	4.1376	0.252674	1	FALSE	Bacteria(d)_unclass.	Bacteria(d)_unclass.	Bacteria(d)_unclass.	Bacteria(d)_unclass.	Bacteria(d)_unclass.
ASV312	3.44626	0.357014	1	FALSE	Lachnospiraceae(f)_unclass.	Lachnospiraceae	Lachnospirales	Clostridia	Firmicutes_A
ASV313	2.97197	0.45256	1	FALSE	Faecalibacterium	Ruminococcaceae	Oscillospirales	Clostridia	Firmicutes_A
ASV314	2.48407	0.577593	1	FALSE	Bariatricus	Lachnospiraceae	Lachnospirales	Clostridia	Firmicutes_A
ASV317	2.52846	0.564914	1	FALSE	Clostridia(c)_unclass.	Clostridia(c)_unclass.	Clostridia(c)_unclass.	Clostridia	Firmicutes_A
ASV324	3.55717	0.337755	1	FALSE	Clostridia(c)_unclass.	Clostridia(c)_unclass.	Clostridia(c)_unclass.	Clostridia	Firmicutes_A
ASV328	2.52402	0.566169	1	FALSE	Acutalibacteraceae(f)_unclass.	Acutalibacteraceae	Oscillospirales	Clostridia	Firmicutes_A
ASV329	7.65593	0.0435078	1	FALSE	Anaerostipes	Lachnospiraceae	Lachnospirales	Clostridia	Firmicutes_A
ASV332	3.06137	0.432775	1	FALSE	Bacteria(d)_unclass.	Bacteria(d)_unclass.	Bacteria(d)_unclass.	Bacteria(d)_unclass.	Bacteria(d)_unclass.
ASV334	6.13969	0.0928565	1	FALSE	Collinsella	Coriobacteriaceae	Coriobacteriales	Coriobacteriia	Actinobacteriota
ASV335	1.08093	0.835047	1	FALSE	Faecalibacterium	Ruminococcaceae	Oscillospirales	Clostridia	Firmicutes_A
ASV336	3.31399	0.381423	1	FALSE	Eubacterium_F	Lachnospiraceae	Lachnospirales	Clostridia	Firmicutes_A
ASV338	2.27453	0.641391	1	FALSE	CAG-110	Oscillospiraceae	Oscillospirales	Clostridia	Firmicutes_A
ASV341	0.368	0.336129	1	FALSE	Oscillibacter	Oscillospiraceae	Oscillospirales	Clostridia	Firmicutes_A
ASV343	14.6903	0.0012914	0.577258	FALSE	Bacteria(d)_unclass.	Bacteria(d)_unclass.	Bacteria(d)_unclass.	Bacteria(d)_unclass.	Bacteria(d)_unclass.
ASV344	5.06974	0.158544	1	FALSE	Eubacterium_G	Lachnospiraceae	Lachnospirales	Clostridia	Firmicutes_A
ASV346	6.70343	0.0700486	1	FALSE	Bacteria(d)_unclass.	Bacteria(d)_unclass.	Bacteria(d)_unclass.	Bacteria(d)_unclass.	Bacteria(d)_unclass.
ASV347	2.61464	0.541087	1	FALSE	UMGS1491	Acutalibacteraceae	Oscillospirales	Clostridia	Firmicutes_A
ASV352	2.96899	0.453232	1	FALSE	ER4	Oscillospiraceae	Oscillospirales	Clostridia	Firmicutes_A
ASV354	0.689272	0.583044	1	FALSE	Tidjanibacter	Rikenellaceae	Bacteroidales	Bacteroidia	Bacteroidota
ASV356	1.47429	0.956957	1	FALSE	Lachnospiraceae(f)_unclass.	Lachnospiraceae	Lachnospirales	Clostridia	Firmicutes_A
ASV357	1.05491	0.819791	1	FALSE	Evtepia	Oscillospiraceae	Oscillospirales	Clostridia	Firmicutes_A
ASV363	0.284081	0.264828	1	FALSE	UMGS1815	CAG-272	Oscillospirales	Clostridia	Firmicutes_A
ASV364	2.9168	0.465217	1	FALSE	Massiliomicrobiota	Erysipelatoclostridiaceae	Erysipelotrichales	Bacilli	Firmicutes
ASV365	0.823429	0.674973	1	FALSE	Roseburia	Lachnospiraceae	Lachnospirales	Clostridia	Firmicutes_A
ASV366	0.147454	0.142149	1	FALSE	Enterobacteriaceae(f)_unclass.	Enterobacteriaceae	Enterobacterales	Gammaproteobacteria	Proteobacteria
ASV368	1.03736	0.809391	1	FALSE	Acutalibacteraceae(f)_unclass.	Acutalibacteraceae	Oscillospirales	Clostridia	Firmicutes_A
ASV369	3.00104	0.446028	1	FALSE	Faecalibacterium	Ruminococcaceae	Oscillospirales	Clostridia	Firmicutes_A
ASV370	0.597396	0.516433	1	FALSE	Collinsella	Coriobacteriaceae	Coriobacteriales	Coriobacteriia	Actinobacteriota
ASV371	0.351064	0.321979	1	FALSE	Blautia_A	Lachnospiraceae	Lachnospirales	Clostridia	Firmicutes_A
ASV372	0.0106568	0.0106284	1	FALSE	Monoglobus	Monoglobaceae	Monoglobales	Clostridia	Firmicutes_A
ASV373	3.96805	0.275029	1	FALSE	Bifidobacterium	Bifidobacteriaceae	Actinomycetales	Actinomycetia	Actinobacteriota
ASV374	1.0485	0.816004	1	FALSE	Unknown	Unknown	Unknown	Unknown	Unknown
ASV379	1.21291	0.909437	1	FALSE	Prevotella	Bacteroidaceae	Bacteroidales	Bacteroidia	Bacteroidota
ASV381	0.245937	0.231417	1	FALSE	Clostridia(c)_unclass.	Clostridia(c)_unclass.	Clostridia(c)_unclass.	Clostridia	Firmicutes_A
ASV383	1.04399	0.813328	1	FALSE	Bariatricus	Lachnospiraceae	Lachnospirales	Clostridia	Firmicutes_A
ASV385	1.77084	0.825084	1	FALSE	Bifidobacterium	Bifidobacteriaceae	Actinomycetales	Actinomycetia	Actinobacteriota
ASV389	0.992931	0.782644	1	FALSE	Roseburia	Lachnospiraceae	Lachnospirales	Clostridia	Firmicutes_A
ASV390	2.0559	0.715481	1	FALSE	Unknown	Unknown	Unknown	Unknown	Unknown
ASV392	1.46322	0.962268	1	FALSE	Gemmiger	Ruminococcaceae	Oscillospirales	Clostridia	Firmicutes_A
ASV398	0.707252	0.595725	1	FALSE	Collinsella	Coriobacteriaceae	Coriobacteriales	Coriobacteriia	Actinobacteriota
ASV401	1.495	0.947096	1	FALSE	Bacteroides	Bacteroidaceae	Bacteroidales	Bacteroidia	Bacteroidota
ASV403	1.28649	0.94883	1	FALSE	Alistipes	Rikenellaceae	Bacteroidales	Bacteroidia	Bacteroidota
ASV405	9.68459	0.0157779	1	FALSE	Dorea	Lachnospiraceae	Lachnospirales	Clostridia	Firmicutes_A
ASV407	0.724935	0.608086	1	FALSE	Eubacterium_R	Acutalibacteraceae	Oscillospirales	Clostridia	Firmicutes_A
ASV409	0.534066	0.468704	1	FALSE	Dorea	Lachnospiraceae	Lachnospirales	Clostridia	Firmicutes_A
ASV410	13.041	0.00294594	1	FALSE	Bacteria(d)_unclass.	Bacteria(d)_unclass.	Bacteria(d)_unclass.	Bacteria(d)_unclass.	Bacteria(d)_unclass.
ASV412	1.31116	0.961718	1	FALSE	CAG-110	Oscillospiraceae	Oscillospirales	Clostridia	Firmicutes_A
ASV415	0.978496	0.773826	1	FALSE	Bacteria(d)_unclass.	Bacteria(d)_unclass.	Bacteria(d)_unclass.	Bacteria(d)_unclass.	Bacteria(d)_unclass.
ASV419	3.67596	0.318278	1	FALSE	CAG-103	Oscillospiraceae	Oscillospirales	Clostridia	Firmicutes_A
ASV421	1.42694	0.979883	1	FALSE	Coprococcus	Lachnospiraceae	Lachnospirales	Clostridia	Firmicutes_A
ASV422	6.71994	0.0694725	1	FALSE	Bacteroidales(o)_unclass.	Bacteroidales(o)_unclass.	Bacteroidales	Bacteroidia	Bacteroidota
ASV424	2.65192	0.531097	1	FALSE	Phocea	Ruminococcaceae	Oscillospirales	Clostridia	Firmicutes_A
ASV430	0.422798	0.381098	1	FALSE	Dorea	Lachnospiraceae	Lachnospirales	Clostridia	Firmicutes_A
ASV431	2.95977	0.455329	1	FALSE	Unknown	Unknown	Unknown	Unknown	Unknown
ASV433	1.56775	0.913268	1	FALSE	Clostridia(c)_unclass.	Clostridia(c)_unclass.	Clostridia(c)_unclass.	Clostridia	Firmicutes_A
ASV438	3.66441	0.320121	1	FALSE	CAG-274	CAG-274	Lachnospirales	Clostridia	Firmicutes_A
ASV443	1.85673	0.790399	1	FALSE	Blautia_A	Lachnospiraceae	Lachnospirales	Clostridia	Firmicutes_A
ASV445	0.963688	0.764713	1	FALSE	Clostridia(c)_unclass.	Clostridia(c)_unclass.	Clostridia(c)_unclass.	Clostridia	Firmicutes_A
ASV446	0.489722	0.434373	1	FALSE	Intestinibacter	Peptostreptococcaceae	Peptostreptococcales	Clostridia	Firmicutes_A
ASV452	1.63734	0.882033	1	FALSE	UBA738	Oscillospiraceae	Oscillospirales	Clostridia	Firmicutes_A
ASV454	0.850117	0.692537	1	FALSE	Firmicutes_A(p)_unclass.	Firmicutes_A(p)_unclass.	Firmicutes_A(p)_unclass.	Firmicutes_A(p)_unclass.	Firmicutes_A
ASV455	1.79212	0.816351	1	FALSE	Eubacterium_G	Lachnospiraceae	Lachnospirales	Clostridia	Firmicutes_A
ASV456	0.485923	0.431396	1	FALSE	Longicatena	Erysipelotrichaceae	Erysipelotrichales	Bacilli	Firmicutes
ASV457	3.35188	0.374265	1	FALSE	Eubacterium_R	Acutalibacteraceae	Oscillospirales	Clostridia	Firmicutes_A
ASV459	10.4067	0.0109961	1	FALSE	Gammaproteobacteria(c)_unclass.	Gammaproteobacteria(c)_unclass.	Gammaproteobacteria(c)_unclass.	Gammaproteobacteria	Proteobacteria
ASV461	1.00261	0.78852	1	FALSE	Tidjanibacter	Rikenellaceae	Bacteroidales	Bacteroidia	Bacteroidota
ASV464	0.168493	0.161591	1	FALSE	Bariatricus	Lachnospiraceae	Lachnospirales	Clostridia	Firmicutes_A
ASV465	1.37226	0.992958	1	FALSE	CAG-217	Acutalibacteraceae	Oscillospirales	Clostridia	Firmicutes_A
ASV467	0.133943	0.129556	1	FALSE	Clostridia(c)_unclass.	Clostridia(c)_unclass.	Clostridia(c)_unclass.	Clostridia	Firmicutes_A
ASV470	1.07274	0.830264	1	FALSE	CAG-41	UBA1381	Monoglobales_A	Clostridia	Firmicutes_A
ASV472	7.78364	0.0408163	1	FALSE	Bacteroides	Bacteroidaceae	Bacteroidales	Bacteroidia	Bacteroidota
ASV475	7.89128	0.0386776	1	FALSE	Gemmiger	Ruminococcaceae	Oscillospirales	Clostridia	Firmicutes_A
ASV479	0.20402	0.193959	1	FALSE	Agathobaculum	Butyricicoccaceae	Oscillospirales	Clostridia	Firmicutes_A
ASV483	2.18	0.672434	1	FALSE	Bifidobacterium	Bifidobacteriaceae	Actinomycetales	Actinomycetia	Actinobacteriota
ASV486	11.9133	0.00517707	1	FALSE	Gordonibacter	Eggerthellaceae	Coriobacteriales	Coriobacteriia	Actinobacteriota
ASV494	0.698511	0.589574	1	FALSE	Gemmiger	Ruminococcaceae	Oscillospirales	Clostridia	Firmicutes_A
ASV497	0.109963	0.106994	1	FALSE	Dorea	Lachnospiraceae	Lachnospirales	Clostridia	Firmicutes_A
ASV502	1.81304	0.807856	1	FALSE	Blautia_A	Lachnospiraceae	Lachnospirales	Clostridia	Firmicutes_A
ASV505	6.32733	0.0845411	1	FALSE	CAG-127	Lachnospiraceae	Lachnospirales	Clostridia	Firmicutes_A
ASV507	1.41603	0.98524	1	FALSE	Erysipelatoclostridium	Erysipelatoclostridiaceae	Erysipelotrichales	Bacilli	Firmicutes
ASV511	0.662296	0.563802	1	FALSE	Faecalibacterium	Ruminococcaceae	Oscillospirales	Clostridia	Firmicutes_A
ASV520	0.870156	0.705572	1	FALSE	Faecalibacterium	Ruminococcaceae	Oscillospirales	Clostridia	Firmicutes_A
ASV521	3.64971	0.322482	1	FALSE	CAG-194	Lachnospiraceae	Lachnospirales	Clostridia	Firmicutes_A
ASV527	1.67839	0.864114	1	FALSE	Clostridia(c)_unclass.	Clostridia(c)_unclass.	Clostridia(c)_unclass.	Clostridia	Firmicutes_A
ASV531	0.888078	0.717119	1	FALSE	Bacteria(d)_unclass.	Bacteria(d)_unclass.	Bacteria(d)_unclass.	Bacteria(d)_unclass.	Bacteria(d)_unclass.
ASV532	1.63896	0.881323	1	FALSE	Faecalibacterium	Ruminococcaceae	Oscillospirales	Clostridia	Firmicutes_A
ASV533	3.97982	0.273415	1	FALSE	Eggerthellaceae(f)_unclass.	Eggerthellaceae	Coriobacteriales	Coriobacteriia	Actinobacteriota
ASV534	1.09278	0.841927	1	FALSE	Oscillibacter	Oscillospiraceae	Oscillospirales	Clostridia	Firmicutes_A
ASV538	7.95337	0.0374954	1	FALSE	Unknown	Unknown	Unknown	Unknown	Unknown
ASV541	1.56384	0.915054	1	FALSE	Bacteroides	Bacteroidaceae	Bacteroidales	Bacteroidia	Bacteroidota
ASV545	0.732667	0.613457	1	FALSE	Blautia_A	Lachnospiraceae	Lachnospirales	Clostridia	Firmicutes_A
ASV546	0.589649	0.510676	1	FALSE	Clostridia(c)_unclass.	Clostridia(c)_unclass.	Clostridia(c)_unclass.	Clostridia	Firmicutes_A
ASV547	0.337728	0.310753	1	FALSE	Schaedlerella	Lachnospiraceae	Lachnospirales	Clostridia	Firmicutes_A
ASV549	0.253178	0.237808	1	FALSE	Oscillospirales(o)_unclass.	Oscillospirales(o)_unclass.	Oscillospirales	Clostridia	Firmicutes_A
ASV558	4.88347	0.17402	1	FALSE	Fusicatenibacter	Lachnospiraceae	Lachnospirales	Clostridia	Firmicutes_A
ASV567	4.90534	0.172127	1	FALSE	Coprococcus	Lachnospiraceae	Lachnospirales	Clostridia	Firmicutes_A
ASV568	6.76964	0.0677674	1	FALSE	Eubacterium_G	Lachnospiraceae	Lachnospirales	Clostridia	Firmicutes_A
ASV570	1.36426	0.988922	1	FALSE	Bacteria(d)_unclass.	Bacteria(d)_unclass.	Bacteria(d)_unclass.	Bacteria(d)_unclass.	Bacteria(d)_unclass.
ASV579	0.0135594	0.0135136	1	FALSE	Odoribacter	Marinifilaceae	Bacteroidales	Bacteroidia	Bacteroidota
ASV590	2.74379	0.507251	1	FALSE	ER4	Oscillospiraceae	Oscillospirales	Clostridia	Firmicutes_A
ASV599	1.72714	0.843309	1	FALSE	Faecalibacterium	Ruminococcaceae	Oscillospirales	Clostridia	Firmicutes_A
ASV600	1.15805	0.879109	1	FALSE	Anaerobutyricum	Lachnospiraceae	Lachnospirales	Clostridia	Firmicutes_A
ASV610	0.720136	0.604743	1	FALSE	Unknown	Unknown	Unknown	Unknown	Unknown
ASV614	2.32774	0.62455	1	FALSE	Bilophila	Desulfovibrionaceae	Desulfovibrionales	Desulfovibrionia	Desulfobacterota
ASV617	0.90226	0.726184	1	FALSE	Bacteria(d)_unclass.	Bacteria(d)_unclass.	Bacteria(d)_unclass.	Bacteria(d)_unclass.	Bacteria(d)_unclass.
ASV618	4.41832	0.219585	1	FALSE	Gemmiger	Ruminococcaceae	Oscillospirales	Clostridia	Firmicutes_A
ASV632	5.90929	0.104195	1	FALSE	Bacteroides	Bacteroidaceae	Bacteroidales	Bacteroidia	Bacteroidota
ASV652	1.26396	0.936926	1	FALSE	Paraprevotella	Bacteroidaceae	Bacteroidales	Bacteroidia	Bacteroidota
ASV653	3.56125	0.337065	1	FALSE	Enterocloster	Lachnospiraceae	Lachnospirales	Clostridia	Firmicutes_A
ASV657	3.12872	0.418444	1	FALSE	Oxalobacter	Burkholderiaceae	Burkholderiales	Gammaproteobacteria	Proteobacteria
ASV660	7.35561	0.0505568	1	FALSE	Streptococcus	Streptococcaceae	Lactobacillales	Bacilli	Firmicutes
ASV661	0.399166	0.361856	1	FALSE	Agathobaculum	Butyricicoccaceae	Oscillospirales	Clostridia	Firmicutes_A
ASV662	0.39288	0.356699	1	FALSE	Lachnospiraceae(f)_unclass.	Lachnospiraceae	Lachnospirales	Clostridia	Firmicutes_A
ASV666	3.22612	0.398553	1	FALSE	Lachnospira	Lachnospiraceae	Lachnospirales	Clostridia	Firmicutes_A
ASV676	4.16622	0.249085	1	FALSE	Blautia_A	Lachnospiraceae	Lachnospirales	Clostridia	Firmicutes_A
ASV682	1.9301	0.761929	1	FALSE	CAG-41	UBA1381	Monoglobales_A	Clostridia	Firmicutes_A
ASV688	0.876972	0.709976	1	FALSE	Blautia_A	Lachnospiraceae	Lachnospirales	Clostridia	Firmicutes_A
ASV693	5.60913	0.121066	1	FALSE	CAG-170	Oscillospiraceae	Oscillospirales	Clostridia	Firmicutes_A
ASV698	0.489588	0.434268	1	FALSE	Enterocloster	Lachnospiraceae	Lachnospirales	Clostridia	Firmicutes_A
ASV703	0.0338231	0.0335387	1	FALSE	Massiliomicrobiota	Erysipelatoclostridiaceae	Erysipelotrichales	Bacilli	Firmicutes
ASV709	1.82124	0.804548	1	FALSE	CAG-41	UBA1381	Monoglobales_A	Clostridia	Firmicutes_A
ASV710	2.07177	0.709823	1	FALSE	Ruminococcus_B	Lachnospiraceae	Lachnospirales	Clostridia	Firmicutes_A
ASV717	0.581018	0.504234	1	FALSE	Bariatricus	Lachnospiraceae	Lachnospirales	Clostridia	Firmicutes_A
ASV718	0.810125	0.666129	1	FALSE	CAG-313	CAG-313	ML615J-28	Bacilli	Firmicutes
ASV727	1.30242	0.957173	1	FALSE	Blautia_A	Lachnospiraceae	Lachnospirales	Clostridia	Firmicutes_A
ASV728	0.118903	0.115437	1	FALSE	Parabacteroides	Tannerellaceae	Bacteroidales	Bacteroidia	Bacteroidota
ASV736	5.15031	0.152284	1	FALSE	Holdemanella	Erysipelotrichaceae	Erysipelotrichales	Bacilli	Firmicutes
ASV740	5.88788	0.105316	1	FALSE	Anaerobutyricum	Lachnospiraceae	Lachnospirales	Clostridia	Firmicutes_A
ASV742	5.46866	0.129875	1	FALSE	CAG-508(f)_unclass.	CAG-508	TANB77	Clostridia	Firmicutes_A
ASV744	8.71397	0.0256339	1	FALSE	CAG-495	CAG-239	RF32	Alphaproteobacteria	Proteobacteria
ASV745	0.707608	0.595975	1	FALSE	Bacteria(d)_unclass.	Bacteria(d)_unclass.	Bacteria(d)_unclass.	Bacteria(d)_unclass.	Bacteria(d)_unclass.
ASV752	1.94458	0.756432	1	FALSE	Bifidobacterium	Bifidobacteriaceae	Actinomycetales	Actinomycetia	Actinobacteriota
ASV754	6.40321	0.0813938	1	FALSE	CAG-81	Lachnospiraceae	Lachnospirales	Clostridia	Firmicutes_A
ASV782	1.9779	0.743935	1	FALSE	Bacteroidales(o)_unclass.	Bacteroidales(o)_unclass.	Bacteroidales	Bacteroidia	Bacteroidota
ASV785	2.85113	0.480746	1	FALSE	Unknown	Unknown	Unknown	Unknown	Unknown
ASV795	3.10663	0.423092	1	FALSE	CAG-103	Oscillospiraceae	Oscillospirales	Clostridia	Firmicutes_A
ASV798	0.932926	0.745566	1	FALSE	Bacteria(d)_unclass.	Bacteria(d)_unclass.	Bacteria(d)_unclass.	Bacteria(d)_unclass.	Bacteria(d)_unclass.
ASV805	3.01246	0.443489	1	FALSE	CAG-1427	Eggerthellaceae	Coriobacteriales	Coriobacteriia	Actinobacteriota
ASV807	0.0633487	0.0623559	1	FALSE	Agathobaculum	Butyricicoccaceae	Oscillospirales	Clostridia	Firmicutes_A
ASV816	0.995303	0.784086	1	FALSE	Oscillibacter	Oscillospiraceae	Oscillospirales	Clostridia	Firmicutes_A
ASV830	0.777972	0.644513	1	FALSE	Gemmiger	Ruminococcaceae	Oscillospirales	Clostridia	Firmicutes_A
ASV849	2.15781	0.679934	1	FALSE	Blautia_A	Lachnospiraceae	Lachnospirales	Clostridia	Firmicutes_A
ASV859	5.31407	0.140312	1	FALSE	CAG-306	Gastranaerophilaceae	Gastranaerophilales	Vampirovibrionia	Cyanobacteria
ASV867	1.34307	0.97815	1	FALSE	Lawsonibacter	Oscillospiraceae	Oscillospirales	Clostridia	Firmicutes_A
ASV886	0.525141	0.461855	1	FALSE	Bacteroidales(o)_unclass.	Bacteroidales(o)_unclass.	Bacteroidales	Bacteroidia	Bacteroidota
ASV887	2.93186	0.461725	1	FALSE	Anaerobutyricum	Lachnospiraceae	Lachnospirales	Clostridia	Firmicutes_A
ASV895	0.0828146	0.0811234	1	FALSE	Mediterraneibacter	Lachnospiraceae	Lachnospirales	Clostridia	Firmicutes_A
ASV906	4.86002	0.176072	1	FALSE	Oscillospirales(o)_unclass.	Oscillospirales(o)_unclass.	Oscillospirales	Clostridia	Firmicutes_A
ASV907	1.93508	0.760032	1	FALSE	UBA7182	Lachnospiraceae	Lachnospirales	Clostridia	Firmicutes_A
ASV909	5.13422	0.153514	1	FALSE	Unknown	Unknown	Unknown	Unknown	Unknown
ASV912	1.61338	0.892664	1	FALSE	Parabacteroides	Tannerellaceae	Bacteroidales	Bacteroidia	Bacteroidota
ASV933	3.33386	0.377652	1	FALSE	Fusicatenibacter	Lachnospiraceae	Lachnospirales	Clostridia	Firmicutes_A
ASV934	1.06579	0.826191	1	FALSE	Parabacteroides	Tannerellaceae	Bacteroidales	Bacteroidia	Bacteroidota
ASV964	4.4808	0.212832	1	FALSE	Ruminococcus_D	Ruminococcaceae	Oscillospirales	Clostridia	Firmicutes_A
ASV985	1.56639	0.913888	1	FALSE	Sutterella	Burkholderiaceae	Burkholderiales	Gammaproteobacteria	Proteobacteria
ASV1001	2.7591	0.503383	1	FALSE	Alistipes	Rikenellaceae	Bacteroidales	Bacteroidia	Bacteroidota
ASV1003	0.583418	0.506028	1	FALSE	Intestinimonas	Oscillospiraceae	Oscillospirales	Clostridia	Firmicutes_A
ASV1010	1.28121	0.946052	1	FALSE	Roseburia	Lachnospiraceae	Lachnospirales	Clostridia	Firmicutes_A
ASV1011	1.62704	0.886592	1	FALSE	Ruminiclostridium_E	Ruminococcaceae	Oscillospirales	Clostridia	Firmicutes_A
ASV1014	3.08183	0.428371	1	FALSE	Bacteria(d)_unclass.	Bacteria(d)_unclass.	Bacteria(d)_unclass.	Bacteria(d)_unclass.	Bacteria(d)_unclass.
ASV1040	0.738026	0.617167	1	FALSE	Bacteroides	Bacteroidaceae	Bacteroidales	Bacteroidia	Bacteroidota
ASV1046	1.70445	0.85293	1	FALSE	Blautia_A	Lachnospiraceae	Lachnospirales	Clostridia	Firmicutes_A
ASV1051	0.607713	0.524066	1	FALSE	Unknown	Unknown	Unknown	Unknown	Unknown
ASV1060	3.38664	0.367815	1	FALSE	Eggerthella	Eggerthellaceae	Coriobacteriales	Coriobacteriia	Actinobacteriota
ASV1068	4.33092	0.229395	1	FALSE	Alistipes	Rikenellaceae	Bacteroidales	Bacteroidia	Bacteroidota
ASV1069	1.88261	0.780237	1	FALSE	Erysipelatoclostridium	Erysipelatoclostridiaceae	Erysipelotrichales	Bacilli	Firmicutes
ASV1089	0.144755	0.13964	1	FALSE	Lacticaseibacillus	Lactobacillaceae	Lactobacillales	Bacilli	Firmicutes
ASV1103	2.42347	0.595361	1	FALSE	Anaerobutyricum	Lachnospiraceae	Lachnospirales	Clostridia	Firmicutes_A
ASV1109	6.70292	0.0700663	1	FALSE	Bacteria(d)_unclass.	Bacteria(d)_unclass.	Bacteria(d)_unclass.	Bacteria(d)_unclass.	Bacteria(d)_unclass.
ASV1128	3.26927	0.390048	1	FALSE	Unknown	Unknown	Unknown	Unknown	Unknown
ASV1147	0.201392	0.191584	1	FALSE	Clostridia(c)_unclass.	Clostridia(c)_unclass.	Clostridia(c)_unclass.	Clostridia	Firmicutes_A
ASV1172	13.1366	0.0028084	1	FALSE	Eubacterium_G	Lachnospiraceae	Lachnospirales	Clostridia	Firmicutes_A
ASV1189	1.6742	0.86593	1	FALSE	Coprobacillus	Erysipelatoclostridiaceae	Erysipelotrichales	Bacilli	Firmicutes
ASV1190	1.62938	0.885553	1	FALSE	Unknown	Unknown	Unknown	Unknown	Unknown
ASV1237	1.80614	0.810646	1	FALSE	Bacteroides	Bacteroidaceae	Bacteroidales	Bacteroidia	Bacteroidota
ASV1238	6.49791	0.0776295	1	FALSE	CAG-238	Anaerovoracaceae	Peptostreptococcales	Clostridia	Firmicutes_A
ASV1252	3.44716	0.356852	1	FALSE	Erysipelatoclostridium	Erysipelatoclostridiaceae	Erysipelotrichales	Bacilli	Firmicutes
ASV1265	3.42601	0.360646	1	FALSE	Clostridia(c)_unclass.	Clostridia(c)_unclass.	Clostridia(c)_unclass.	Clostridia	Firmicutes_A
ASV1289	2.80074	0.493012	1	FALSE	Oscillibacter	Oscillospiraceae	Oscillospirales	Clostridia	Firmicutes_A
ASV1300	0.243394	0.229167	1	FALSE	Faecalibacterium	Ruminococcaceae	Oscillospirales	Clostridia	Firmicutes_A
ASV1305	2.01369	0.73074	1	FALSE	CAG-170	Oscillospiraceae	Oscillospirales	Clostridia	Firmicutes_A
ASV1417	2.76275	0.502466	1	FALSE	UBA1191	Anaerovoracaceae	Peptostreptococcales	Clostridia	Firmicutes_A
ASV1430	1.22997	0.9187	1	FALSE	SFFH01	CAG-74	Christensenellales	Clostridia_A	Firmicutes_A
ASV1438	3.61504	0.32812	1	FALSE	Mediterraneibacter	Lachnospiraceae	Lachnospirales	Clostridia	Firmicutes_A
ASV1449	1.0476	0.815468	1	FALSE	CAG-83	Oscillospiraceae	Oscillospirales	Clostridia	Firmicutes_A
ASV1455	0.542506	0.475153	1	FALSE	CAG-83	Oscillospiraceae	Oscillospirales	Clostridia	Firmicutes_A
ASV1464	2.59348	0.546843	1	FALSE	UMGS856	Acutalibacteraceae	Oscillospirales	Clostridia	Firmicutes_A
ASV1480	3.96836	0.274987	1	FALSE	Agathobaculum	Butyricicoccaceae	Oscillospirales	Clostridia	Firmicutes_A
ASV1498	0.968027	0.76739	1	FALSE	Bacteroides	Bacteroidaceae	Bacteroidales	Bacteroidia	Bacteroidota
ASV1511	7.03459	0.0593592	1	FALSE	Eggerthella	Eggerthellaceae	Coriobacteriales	Coriobacteriia	Actinobacteriota
ASV1515	5.17907	0.15011	1	FALSE	Enterocloster	Lachnospiraceae	Lachnospirales	Clostridia	Firmicutes_A
ASV1516	1.63033	0.885132	1	FALSE	Ruminococcus_E	Acutalibacteraceae	Oscillospirales	Clostridia	Firmicutes_A
ASV1517	0.969541	0.768323	1	FALSE	CAG-127	Lachnospiraceae	Lachnospirales	Clostridia	Firmicutes_A
ASV1549	2.02815	0.725475	1	FALSE	Clostridium_A	Acutalibacteraceae	Oscillospirales	Clostridia	Firmicutes_A
ASV1584	10.2947	0.0116294	1	FALSE	Unknown	Unknown	Unknown	Unknown	Unknown
ASV1603	0.985305	0.777993	1	FALSE	Bacteria(d)_unclass.	Bacteria(d)_unclass.	Bacteria(d)_unclass.	Bacteria(d)_unclass.	Bacteria(d)_unclass.
ASV1624	1.75185	0.832955	1	FALSE	UBA1191	Anaerovoracaceae	Peptostreptococcales	Clostridia	Firmicutes_A
ASV1650	6.78919	0.0671082	1	FALSE	Ruminococcus_B	Lachnospiraceae	Lachnospirales	Clostridia	Firmicutes_A
ASV1702	0.291807	0.271518	1	FALSE	Lawsonibacter	Oscillospiraceae	Oscillospirales	Clostridia	Firmicutes_A
ASV1752	3.38106	0.368843	1	FALSE	Gemmiger	Ruminococcaceae	Oscillospirales	Clostridia	Firmicutes_A
ASV1756	6.11236	0.0941343	1	FALSE	Clostridia(c)_unclass.	Clostridia(c)_unclass.	Clostridia(c)_unclass.	Clostridia	Firmicutes_A
ASV1777	1.11736	0.856076	1	FALSE	Romboutsia	Peptostreptococcaceae	Peptostreptococcales	Clostridia	Firmicutes_A
ASV1793	0.598783	0.517462	1	FALSE	Oscillospiraceae(f)_unclass.	Oscillospiraceae	Oscillospirales	Clostridia	Firmicutes_A
ASV1818	0.829988	0.679311	1	FALSE	TF01-11	Lachnospiraceae	Lachnospirales	Clostridia	Firmicutes_A
ASV1822	6.13197	0.093216	1	FALSE	Lactobacillus	Lactobacillaceae	Lactobacillales	Bacilli	Firmicutes
ASV1855	1.96046	0.75045	1	FALSE	Lachnospirales(o)_unclass.	Lachnospirales(o)_unclass.	Lachnospirales	Clostridia	Firmicutes_A
ASV1865	2.23613	0.653824	1	FALSE	Unknown	Unknown	Unknown	Unknown	Unknown
ASV1874	3.72938	0.309889	1	FALSE	UMGS1375	Lachnospiraceae	Lachnospirales	Clostridia	Firmicutes_A
ASV1878	5.10103	0.156083	1	FALSE	Faecalibacterium	Ruminococcaceae	Oscillospirales	Clostridia	Firmicutes_A
ASV1915	2.42874	0.593795	1	FALSE	Unknown	Unknown	Unknown	Unknown	Unknown
ASV1939	1.2194	0.912974	1	FALSE	Oscillospirales(o)_unclass.	Oscillospirales(o)_unclass.	Oscillospirales	Clostridia	Firmicutes_A
ASV1966	2.05726	0.714991	1	FALSE	Streptococcus	Streptococcaceae	Lactobacillales	Bacilli	Firmicutes
ASV1982	2.53542	0.562951	1	FALSE	Alistipes	Rikenellaceae	Bacteroidales	Bacteroidia	Bacteroidota
ASV2015	1.318	0.965261	1	FALSE	Pauljensenia	Actinomycetaceae	Actinomycetales	Actinomycetia	Actinobacteriota
ASV2019	1.18944	0.896567	1	FALSE	Alistipes	Rikenellaceae	Bacteroidales	Bacteroidia	Bacteroidota
ASV2126	3.272	0.389515	1	FALSE	Oscillospirales(o)_unclass.	Oscillospirales(o)_unclass.	Oscillospirales	Clostridia	Firmicutes_A
ASV2338	2.27246	0.642054	1	FALSE	Dorea	Lachnospiraceae	Lachnospirales	Clostridia	Firmicutes_A
ASV2339	3.60169	0.330318	1	FALSE	Oscillospirales(o)_unclass.	Oscillospirales(o)_unclass.	Oscillospirales	Clostridia	Firmicutes_A
ASV2486	1.6769	0.86476	1	FALSE	Parabacteroides	Tannerellaceae	Bacteroidales	Bacteroidia	Bacteroidota
ASV2496	4.58457	0.20207	1	FALSE	Coprobacter	Coprobacteraceae	Bacteroidales	Bacteroidia	Bacteroidota
ASV2510	2.34535	0.619074	1	FALSE	UBA1394	Ruminococcaceae	Oscillospirales	Clostridia	Firmicutes_A
ASV2704	1.6428	0.879632	1	FALSE	ER4	Oscillospiraceae	Oscillospirales	Clostridia	Firmicutes_A
ASV3550	4.198	0.245158	1	FALSE	Oscillospiraceae(f)_unclass.	Oscillospiraceae	Oscillospirales	Clostridia	Firmicutes_A
ASV3551	0.323442	0.298643	1	FALSE	Parabacteroides	Tannerellaceae	Bacteroidales	Bacteroidia	Bacteroidota
Genus
feat_id	W	p_val	q_val	diff_abn	family	order	class	phylum
51-20	2.97108	0.452761	1	FALSE	Lactobacillaceae	Lactobacillales	Bacilli	Firmicutes
Acetatifactor	0.641355	0.548686	1	FALSE	Rikenellaceae	Bacteroidales	Bacteroidia	Bacteroidota
Acidaminococcus	0.640458	0.548035	1	FALSE	CAG-74	Christensenellales	Clostridia_A	Firmicutes_A
Adlercreutzia	0.6208	0.533693	1	FALSE	Acutalibacteraceae	Oscillospirales	Clostridia	Firmicutes_A
Agathobacter	0.0295436	0.0293265	1	FALSE	Ruminococcaceae	Oscillospirales	Clostridia	Firmicutes_A
Agathobaculum	1.23447	0.921135	1	FALSE	Clostridiaceae	Clostridiales	Clostridia	Firmicutes_A
Akkermansia	0.623595	0.53574	1	FALSE	Ruminococcaceae	Oscillospirales	Clostridia	Firmicutes_A
Alistipes	1.46242	0.962653	1	FALSE	Dialisteraceae	Veillonellales	Negativicutes	Firmicutes_C
Alistipes_A	3.85992	0.290308	1	FALSE	Ruminococcaceae	Oscillospirales	Clostridia	Firmicutes_A
Anaerobutyricum	0.501114	0.443266	1	FALSE	UBA11471	Bacteroidales	Bacteroidia	Bacteroidota
Anaeromassilibacillus	3.63792	0.324388	1	FALSE	Lachnospiraceae	Lachnospirales	Clostridia	Firmicutes_A
Anaerostipes	0.120187	0.116647	1	FALSE	CAG-74	Christensenellales	Clostridia_A	Firmicutes_A
Anaerotignum	0.0728207	0.071511	1	FALSE	Lachnospiraceae	Lachnospirales	Clostridia	Firmicutes_A
Anaerotruncus	0.708281	0.596447	1	FALSE	Erysipelatoclostridiaceae	Erysipelotrichales	Bacilli	Firmicutes
Bacteroides	0.0126268	0.0125871	1	FALSE	Rikenellaceae	Bacteroidales	Bacteroidia	Bacteroidota
Bariatricus	1.05128	0.817648	1	FALSE	Lachnospiraceae	Lachnospirales	Clostridia	Firmicutes_A
Bifidobacterium	3.6026	0.330169	1	FALSE	Peptostreptococcaceae	Peptostreptococcales	Clostridia	Firmicutes_A
Bilophila	5.3696	0.13647	1	FALSE	Eggerthellaceae	Coriobacteriales	Coriobacteriia	Actinobacteriota
Bittarella	1.63831	0.881606	1	FALSE	Gastranaerophilaceae	Gastranaerophilales	Vampirovibrionia	Cyanobacteria
Blautia	2.04068	0.720943	1	FALSE	Erysipelotrichaceae	Erysipelotrichales	Bacilli	Firmicutes
Blautia_A	0.42052	0.379253	1	FALSE	Lachnospiraceae	Lachnospirales	Clostridia	Firmicutes_A
Borkfalkia	0.780414	0.646167	1	FALSE	Lachnospiraceae	Lachnospirales	Clostridia	Firmicutes_A
Butyricimonas	4.04843	0.264195	1	FALSE	Lachnospiraceae	Lachnospirales	Clostridia	Firmicutes_A
CAG-103	0.647443	0.553097	1	FALSE	CAG-382	Oscillospirales	Clostridia	Firmicutes_A
CAG-110	3.50957	0.345889	1	FALSE	CAG-272	Oscillospirales	Clostridia	Firmicutes_A
CAG-115	0.421119	0.379738	1	FALSE	Lactobacillaceae	Lactobacillales	Bacilli	Firmicutes
CAG-127	1.80059	0.812901	1	FALSE	Acutalibacteraceae	Oscillospirales	Clostridia	Firmicutes_A
CAG-1427	0.425095	0.382956	1	FALSE	Marinifilaceae	Bacteroidales	Bacteroidia	Bacteroidota
CAG-145	0.587538	0.509103	1	FALSE	Lachnospiraceae	Lachnospirales	Clostridia	Firmicutes_A
CAG-170	1.89871	0.773982	1	FALSE	Lachnospiraceae	Lachnospirales	Clostridia	Firmicutes_A
CAG-177	3.49309	0.348752	1	FALSE	Lachnospiraceae	Lachnospirales	Clostridia	Firmicutes_A
CAG-180	10.0266	0.0132976	1	FALSE	Acutalibacteraceae	Oscillospirales	Clostridia	Firmicutes_A
CAG-194	1.22541	0.916234	1	FALSE	Erysipelatoclostridiaceae	Erysipelotrichales	Bacilli	Firmicutes
CAG-196	0.901582	0.725752	1	FALSE	Ruminococcaceae	Oscillospirales	Clostridia	Firmicutes_A
CAG-217	0.399927	0.362479	1	FALSE	Lachnospiraceae	Lachnospirales	Clostridia	Firmicutes_A
CAG-238	1.52071	0.935001	1	FALSE	Burkholderiaceae	Burkholderiales	Gammaproteobacteria	Proteobacteria
CAG-245	3.34116	0.376276	1	FALSE	CAG-74	Christensenellales	Clostridia_A	Firmicutes_A
CAG-269	0.339887	0.312575	1	FALSE	Lachnospiraceae	Lachnospirales	Clostridia	Firmicutes_A
CAG-273	0.596518	0.515782	1	FALSE	Anaerovoracaceae	Peptostreptococcales	Clostridia	Firmicutes_A
CAG-274	4.24648	0.239287	1	FALSE	QALW01	Christensenellales	Clostridia_A	Firmicutes_A
CAG-302	1.70937	0.850833	1	FALSE	Lachnospiraceae	Lachnospirales	Clostridia	Firmicutes_A
CAG-306	0.540688	0.473766	1	FALSE	Anaerovoracaceae	Peptostreptococcales	Clostridia	Firmicutes_A
CAG-313	12.3186	0.00422744	0.693301	FALSE	Acutalibacteraceae	Oscillospirales	Clostridia	Firmicutes_A
CAG-314	9.04211	0.0217551	1	FALSE	Oscillospiraceae	Oscillospirales	Clostridia	Firmicutes_A
CAG-354	1.44884	0.969213	1	FALSE	Erysipelotrichaceae	Erysipelotrichales	Bacilli	Firmicutes
CAG-41	1.89087	0.777022	1	FALSE	Erysipelatoclostridiaceae	Erysipelotrichales	Bacilli	Firmicutes
CAG-495	0.993314	0.782876	1	FALSE	Pasteurellaceae	Enterobacterales	Gammaproteobacteria	Proteobacteria
CAG-81	2.188	0.669748	1	FALSE	CAG-508	TANB77	Clostridia	Firmicutes_A
CAG-83	5.25588	0.144454	1	FALSE	UMGS416	Christensenellales	Clostridia_A	Firmicutes_A
Campylobacter_B	0.649784	0.55479	1	FALSE	Eggerthellaceae	Coriobacteriales	Coriobacteriia	Actinobacteriota
Christensenella	0.484653	0.430401	1	FALSE	CAG-302	RF39	Bacilli	Firmicutes
Clostridium	1.58218	0.9067	1	FALSE	Veillonellaceae	Veillonellales	Negativicutes	Firmicutes_C
Clostridium_A	1.08657	0.838324	1	FALSE	Monoglobaceae	Monoglobales	Clostridia	Firmicutes_A
Clostridium_Q	0.0978719	0.0955157	1	FALSE	Oscillospiraceae	Oscillospirales	Clostridia	Firmicutes_A
COE1	1.58116	0.907164	1	FALSE	Lachnospiraceae	Lachnospirales	Clostridia	Firmicutes_A
Collinsella	0.325944	0.30077	1	FALSE	Acidaminococcaceae	Acidaminococcales	Negativicutes	Firmicutes_C
Coprobacillus	1.41912	0.983719	1	FALSE	QAND01	Christensenellales	Clostridia_A	Firmicutes_A
Coprobacter	2.7287	0.511095	1	FALSE	Coriobacteriaceae	Coriobacteriales	Coriobacteriia	Actinobacteriota
Coprococcus	0.809886	0.66597	1	FALSE	Lachnospiraceae	Lachnospirales	Clostridia	Firmicutes_A
Coprococcus_A	0.599202	0.517772	1	FALSE	Lachnospiraceae	Lachnospirales	Clostridia	Firmicutes_A
Desulfovibrio	0.829892	0.679248	1	FALSE	Oscillospiraceae	Oscillospirales	Clostridia	Firmicutes_A
Dialister	0.754567	0.628557	1	FALSE	Acutalibacteraceae	Oscillospirales	Clostridia	Firmicutes_A
Dielma	2.89488	0.470343	1	FALSE	Oscillospiraceae	Oscillospirales	Clostridia	Firmicutes_A
Dorea	0.489444	0.434156	1	FALSE	CAG-274	Lachnospirales	Clostridia	Firmicutes_A
Duodenibacillus	0.392204	0.356143	1	FALSE	Desulfovibrionaceae	Desulfovibrionales	Desulfovibrionia	Desulfobacterota
Eggerthella	6.8535	0.0649846	1	FALSE	Acutalibacteraceae	Oscillospirales	Clostridia	Firmicutes_A
Eisenbergiella	6.28169	0.0864926	1	FALSE	CAG-508	TANB77	Clostridia	Firmicutes_A
Enterocloster	6.68752	0.070608	1	FALSE	Eggerthellaceae	Coriobacteriales	Coriobacteriia	Actinobacteriota
ER4	0.967921	0.767325	1	FALSE	Lachnospiraceae	Lachnospirales	Clostridia	Firmicutes_A
Erysipelatoclostridium	0.262193	0.245733	1	FALSE	Gemellaceae	Staphylococcales	Bacilli	Firmicutes
Eubacterium_F	1.51965	0.935498	1	FALSE	Actinomycetaceae	Actinomycetales	Actinomycetia	Actinobacteriota
Eubacterium_G	1.4256	0.980538	1	FALSE	Oscillospiraceae	Oscillospirales	Clostridia	Firmicutes_A
Eubacterium_I	2.25421	0.64794	1	FALSE	Lachnospiraceae	Lachnospirales	Clostridia	Firmicutes_A
Eubacterium_R	4.38922	0.222804	1	FALSE	Oscillospiraceae	Oscillospirales	Clostridia	Firmicutes_A
Evtepia	1.65499	0.874286	1	FALSE	Peptostreptococcaceae	Peptostreptococcales	Clostridia	Firmicutes_A
F23-B02	0.00493361	0.00492753	0.803188	FALSE	Ruminococcaceae	Oscillospirales	Clostridia	Firmicutes_A
Faecalibacterium	3.43306	0.359377	1	FALSE	Micrococcaceae	Actinomycetales	Actinomycetia	Actinobacteriota
Faecalimonas	4.56102	0.204464	1	FALSE	Desulfovibrionaceae	Desulfovibrionales	Desulfovibrionia	Desulfobacterota
Faecalitalea	3.74709	0.307156	1	FALSE	Erysipelotrichaceae	Erysipelotrichales	Bacilli	Firmicutes
Firm-11	0.085588	0.0837825	1	FALSE	Lachnospiraceae	Lachnospirales	Clostridia	Firmicutes_A
Flavonifractor	1.22715	0.917176	1	FALSE	Lachnospiraceae	Lachnospirales	Clostridia	Firmicutes_A
Fusicatenibacter	0.974271	0.771232	1	FALSE	Eggerthellaceae	Coriobacteriales	Coriobacteriia	Actinobacteriota
GCA-900066495	5.39278	0.134897	1	FALSE	Lachnospiraceae	Lachnospirales	Clostridia	Firmicutes_A
Gemella	2.16795	0.676496	1	FALSE	Streptococcaceae	Lactobacillales	Bacilli	Firmicutes
Gemmiger	0.996392	0.784748	1	FALSE	Erysipelotrichaceae	Erysipelotrichales	Bacilli	Firmicutes
Gordonibacter	1.48124	0.953638	1	FALSE	Tannerellaceae	Bacteroidales	Bacteroidia	Bacteroidota
Granulicatella	0.70696	0.59552	1	FALSE	Borkfalkiaceae	Christensenellales	Clostridia_A	Firmicutes_A
Haemophilus_D	1.57225	0.911215	1	FALSE	Lachnospiraceae	Lachnospirales	Clostridia	Firmicutes_A
Holdemanella	1.66798	0.868625	1	FALSE	Borkfalkiaceae	Christensenellales	Clostridia_A	Firmicutes_A
Holdemania	1.2065	0.90594	1	FALSE	Ruminococcaceae	Oscillospirales	Clostridia	Firmicutes_A
Intestinibacter	3.83588	0.293818	1	FALSE	Acidaminococcaceae	Acidaminococcales	Negativicutes	Firmicutes_C
Intestinimonas	2.26496	0.644468	1	FALSE	Eggerthellaceae	Coriobacteriales	Coriobacteriia	Actinobacteriota
KLE1615	10.2213	0.0120645	1	FALSE	Christensenellaceae	Christensenellales	Clostridia_A	Firmicutes_A
Lachnospira	0.0414839	0.0410566	1	FALSE	Ruminococcaceae	Oscillospirales	Clostridia	Firmicutes_A
Lacticaseibacillus	8.63515	0.0266644	1	FALSE	Atopobiaceae	Coriobacteriales	Coriobacteriia	Actinobacteriota
Lactobacillus	3.1504	0.413932	1	FALSE	Erysipelotrichaceae	Erysipelotrichales	Bacilli	Firmicutes
Lactococcus	4.63271	0.197265	1	FALSE	Acutalibacteraceae	Oscillospirales	Clostridia	Firmicutes_A
Lawsonibacter	1.29239	0.95193	1	FALSE	Ruminococcaceae	Oscillospirales	Clostridia	Firmicutes_A
Limosilactobacillus	1.65846	0.87277	1	FALSE	Lachnospiraceae	Lachnospirales	Clostridia	Firmicutes_A
Longicatena	1.03561	0.808349	1	FALSE	Aerococcaceae	Lactobacillales	Bacilli	Firmicutes
Massiliomicrobiota	1.51016	0.939944	1	FALSE	Lachnospiraceae	Lachnospirales	Clostridia	Firmicutes_A
Mediterraneibacter	1.83588	0.798683	1	FALSE	Gastranaerophilaceae	Gastranaerophilales	Vampirovibrionia	Cyanobacteria
Mediterraneibacter_A	0.262393	0.245909	1	FALSE	Lachnospiraceae	Lachnospirales	Clostridia	Firmicutes_A
Merdibacter	0.674686	0.572672	1	FALSE	QAND01	Christensenellales	Clostridia_A	Firmicutes_A
Monoglobus	0.223722	0.211663	1	FALSE	Ruminococcaceae	Oscillospirales	Clostridia	Firmicutes_A
Negativibacillus	0.246071	0.231536	1	FALSE	Ruminococcaceae	Oscillospirales	Clostridia	Firmicutes_A
Odoribacter	0.684141	0.579403	1	FALSE	CAG-508	TANB77	Clostridia	Firmicutes_A
OF09-33XD	1.27281	0.941618	1	FALSE	CAG-138	Christensenellales	Clostridia_A	Firmicutes_A
Olsenella_E	0.0223666	0.022242	1	FALSE	Streptococcaceae	Lactobacillales	Bacilli	Firmicutes
Oscillibacter	0.0370673	0.0367259	1	FALSE	Anaerovoracaceae	Peptostreptococcales	Clostridia	Firmicutes_A
Oxalobacter	1.05837	0.821832	1	FALSE	Lachnospiraceae	Lachnospirales	Clostridia	Firmicutes_A
Parabacteroides	3.59887	0.330785	1	FALSE	Bifidobacteriaceae	Actinomycetales	Actinomycetia	Actinobacteriota
Paraprevotella	0.597659	0.516628	1	FALSE	Bacteroidaceae	Bacteroidales	Bacteroidia	Bacteroidota
Parasutterella	0.777306	0.644061	1	FALSE	Oscillospiraceae	Oscillospirales	Clostridia	Firmicutes_A
Pauljensenia	1.102	0.847253	1	FALSE	UBA1381	Monoglobales_A	Clostridia	Firmicutes_A
PeH17	9.39737	0.0182144	1	FALSE	Burkholderiaceae	Burkholderiales	Gammaproteobacteria	Proteobacteria
Phascolarctobacterium	3.72533	0.310516	1	FALSE	Anaerotignaceae	Lachnospirales	Clostridia	Firmicutes_A
Phascolarctobacterium_A	5.17012	0.150783	1	FALSE	Butyricicoccaceae	Oscillospirales	Clostridia	Firmicutes_A
Phil1	2.35436	0.616293	1	FALSE	Lachnospiraceae	Lachnospirales	Clostridia	Firmicutes_A
Phocaeicola	2.41973	0.596474	1	FALSE	Bacteroidaceae	Bacteroidales	Bacteroidia	Bacteroidota
Phocea	6.77932	0.0674401	1	FALSE	Oscillospiraceae	Oscillospirales	Clostridia	Firmicutes_A
Prevotella	0.705599	0.594564	1	FALSE	Ruminococcaceae	Oscillospirales	Clostridia	Firmicutes_A
QALS01	2.47211	0.581057	1	FALSE	Lachnospiraceae	Lachnospirales	Clostridia	Firmicutes_A
QALW01	1.47128	0.958397	1	FALSE	Oscillospiraceae	Oscillospirales	Clostridia	Firmicutes_A
QAND01	0.476164	0.423724	1	FALSE	CAG-313	ML615J-28	Bacilli	Firmicutes
RC9	0.908062	0.729874	1	FALSE	Ruminococcaceae	Oscillospirales	Clostridia	Firmicutes_A
Romboutsia	2.66823	0.526783	1	FALSE	Akkermansiaceae	Verrucomicrobiales	Verrucomicrobiae	Verrucomicrobiota
Roseburia	1.59767	0.899705	1	FALSE	UBA932	Bacteroidales	Bacteroidia	Bacteroidota
Rothia	0.0306859	0.0304517	1	FALSE	CAG-138	Christensenellales	Clostridia_A	Firmicutes_A
Ruminiclostridium_E	1.99332	0.738219	1	FALSE	Burkholderiaceae	Burkholderiales	Gammaproteobacteria	Proteobacteria
Ruminococcus_B	4.99275	0.164766	1	FALSE	Oscillospiraceae	Oscillospirales	Clostridia	Firmicutes_A
Ruminococcus_C	0.802067	0.660745	1	FALSE	Eggerthellaceae	Coriobacteriales	Coriobacteriia	Actinobacteriota
Ruminococcus_D	1.00539	0.790204	1	FALSE	Lachnospiraceae	Lachnospirales	Clostridia	Firmicutes_A
Ruminococcus_E	2.57433	0.552105	1	FALSE	CAG-138	Christensenellales	Clostridia_A	Firmicutes_A
Ruminococcus_H	2.93614	0.46074	1	FALSE	Campylobacteraceae	Campylobacterales	Campylobacteria	Campylobacterota
Ruthenibacterium	3.00592	0.444941	1	FALSE	Acutalibacteraceae	Oscillospirales	Clostridia	Firmicutes_A
Schaedlerella	5.41238	0.133581	1	FALSE	Coprobacteraceae	Bacteroidales	Bacteroidia	Bacteroidota
Sellimonas	0.000394994	0.000394955	0.0655625	TRUE	Lachnospiraceae	Lachnospirales	Clostridia	Firmicutes_A
Senegalimassilia	6.2101	0.0896447	1	FALSE	Acutalibacteraceae	Oscillospirales	Clostridia	Firmicutes_A
SFFH01	0.479717	0.426522	1	FALSE	Lachnospiraceae	Lachnospirales	Clostridia	Firmicutes_A
Slackia_A	5.47616	0.129389	1	FALSE	Acutalibacteraceae	Oscillospirales	Clostridia	Firmicutes_A
Streptococcus	1.77728	0.822428	1	FALSE	Oscillospiraceae	Oscillospirales	Clostridia	Firmicutes_A
Sutterella	0.055416	0.0546553	1	FALSE	Lachnospiraceae	Lachnospirales	Clostridia	Firmicutes_A
TF01-11	1.47437	0.956916	1	FALSE	Oscillospiraceae	Oscillospirales	Clostridia	Firmicutes_A
Tidjanibacter	4.42493	0.218861	1	FALSE	Rikenellaceae	Bacteroidales	Bacteroidia	Bacteroidota
UBA11471	2.07104	0.710083	1	FALSE	Bacteroidaceae	Bacteroidales	Bacteroidia	Bacteroidota
UBA11524	4.77361	0.183846	1	FALSE	Burkholderiaceae	Burkholderiales	Gammaproteobacteria	Proteobacteria
UBA1191	1.77943	0.821547	1	FALSE	Peptostreptococcaceae	Peptostreptococcales	Clostridia	Firmicutes_A
UBA1394	12.6677	0.00355039	0.585814	FALSE	Acidaminococcaceae	Acidaminococcales	Negativicutes	Firmicutes_C
UBA1685	3.75302	0.306246	1	FALSE	Oscillospiraceae	Oscillospirales	Clostridia	Firmicutes_A
UBA1777	8.14065	0.0341436	1	FALSE	Acutalibacteraceae	Oscillospirales	Clostridia	Firmicutes_A
UBA4285	0.408396	0.369398	1	FALSE	Lachnospiraceae	Lachnospirales	Clostridia	Firmicutes_A
UBA5446	3.71915	0.311478	1	FALSE	Lactobacillaceae	Lactobacillales	Bacilli	Firmicutes
UBA644	0.682015	0.577893	1	FALSE	Lachnospiraceae	Lachnospirales	Clostridia	Firmicutes_A
UBA7182	3.09613	0.425317	1	FALSE	Oscillospiraceae	Oscillospirales	Clostridia	Firmicutes_A
UBA737	0.859105	0.698399	1	FALSE	CAG-508	TANB77	Clostridia	Firmicutes_A
UBA738	0.106313	0.103536	1	FALSE	Marinifilaceae	Bacteroidales	Bacteroidia	Bacteroidota
UBA9502	0.481568	0.427977	1	FALSE	CAG-314	Christensenellales	Clostridia_A	Firmicutes_A
UCG-010	5.62493	0.120114	1	FALSE	CAG-239	RF32	Alphaproteobacteria	Proteobacteria
UMGS1375	6.22137	0.0891409	1	FALSE	CAG-239	RF32	Alphaproteobacteria	Proteobacteria
UMGS1491	0.342382	0.314679	1	FALSE	Lachnospiraceae	Lachnospirales	Clostridia	Firmicutes_A
UMGS1815	0.765935	0.63633	1	FALSE	UBA644	Oscillospirales	Clostridia	Firmicutes_A
UMGS1975	2.77776	0.498708	1	FALSE	Bacteroidaceae	Bacteroidales	Bacteroidia	Bacteroidota
UMGS416	0.28913	0.269203	1	FALSE	Erysipelotrichaceae	Erysipelotrichales	Bacilli	Firmicutes
UMGS856	0.131425	0.1272	1	FALSE	Lachnospiraceae	Lachnospirales	Clostridia	Firmicutes_A
Veillonella	1.09146	0.841165	1	FALSE	Lachnospiraceae	Lachnospirales	Clostridia	Firmicutes_A
Order
feat_id	W	p_val	q_val	diff_abn	class	phylum
Acidaminococcales	0.200384	0.190673	1	FALSE	Clostridia	Firmicutes_A
Actinomycetales	2.02635	0.726127	1	FALSE	Bacilli	Firmicutes
Bacteroidales	2.6785	0.524084	1	FALSE	Bacteroidia	Bacteroidota
Burkholderiales	1.52157	0.934601	1	FALSE	Bacilli	Firmicutes
Campylobacterales	1.10084	0.846587	1	FALSE	Campylobacteria	Campylobacterota
Christensenellales	2.53126	0.564122	1	FALSE	Gammaproteobacteria	Proteobacteria
Clostridiales	4.93204	0.169845	1	FALSE	Clostridia	Firmicutes_A
Coriobacteriales	2.10382	0.69854	1	FALSE	Coriobacteriia	Actinobacteriota
Desulfovibrionales	2.56005	0.556061	1	FALSE	Clostridia	Firmicutes_A
Enterobacterales	0.035775	0.0354569	0.92188	FALSE	Clostridia	Firmicutes_A
Erysipelotrichales	0.87822	0.71078	1	FALSE	Bacilli	Firmicutes
Eubacteriales	0.361396	0.330625	1	FALSE	Desulfovibrionia	Desulfobacterota
Gastranaerophilales	0.774823	0.642377	1	FALSE	Clostridia_A	Firmicutes_A
Lachnospirales	1.62253	0.888591	1	FALSE	Clostridia	Firmicutes_A
Lactobacillales	1.26824	0.939196	1	FALSE	Clostridia	Firmicutes_A
ML615J-28	11.8406	0.00536879	0.150326	FALSE	Saccharimonadia	Patescibacteria
Monoglobales	0.148991	0.143576	1	FALSE	Bacilli	Firmicutes
Monoglobales_A	1.81937	0.805302	1	FALSE	Bacilli	Firmicutes
Oscillospirales	2.0816	0.706343	1	FALSE	Clostridia	Firmicutes_A
Peptostreptococcales	1.30203	0.95697	1	FALSE	Actinomycetia	Actinobacteriota
RF32	0.0342104	0.0339194	0.915825	FALSE	Gammaproteobacteria	Proteobacteria
RF39	1.28397	0.947504	1	FALSE	Bacilli	Firmicutes
RFN20	0.883941	0.714463	1	FALSE	Clostridia	Firmicutes_A
Saccharimonadales	3.54874	0.339181	1	FALSE	Negativicutes	Firmicutes_C
Staphylococcales	2.50654	0.571138	1	FALSE	Alphaproteobacteria	Proteobacteria
TANB77	0.151949	0.14632	1	FALSE	Vampirovibrionia	Cyanobacteria
Veillonellales	1.23988	0.924046	1	FALSE	Negativicutes	Firmicutes_C
Verrucomicrobiales	0.384696	0.34996	1	FALSE	Verrucomicrobiae	Verrucomicrobiota
Class
feat_id	W	p_val	q_val	diff_abn	phylum
Actinomycetia	2.76384	0.502192	1	FALSE	Proteobacteria
Alphaproteobacteria	0.230492	0.217707	1	FALSE	Firmicutes_A
Bacilli	0.876859	0.709903	1	FALSE	Patescibacteria
Bacteroidia	2.52163	0.566847	1	FALSE	Bacteroidota
Campylobacteria	0.426999	0.384495	1	FALSE	Campylobacterota
Clostridia	0.735985	0.615755	1	FALSE	Actinobacteriota
Clostridia_A	2.71551	0.514476	1	FALSE	Actinobacteriota
Coriobacteriia	3.70733	0.313324	1	FALSE	Firmicutes_C
Desulfovibrionia	3.83	0.294684	1	FALSE	Cyanobacteria
Gammaproteobacteria	1.50362	0.943027	1	FALSE	Desulfobacterota
Negativicutes	1.49901	0.945201	1	FALSE	Firmicutes
Saccharimonadia	2.33708	0.621641	1	FALSE	Firmicutes_A
Vampirovibrionia	0.418242	0.377406	1	FALSE	Proteobacteria
Verrucomicrobiae	0.702517	0.592397	1	FALSE	Verrucomicrobiota
Phylum
feat_id	W	p_val	q_val	diff_abn
Actinobacteriota	2.91493	0.465652	1	FALSE
Bacteroidota	2.29532	0.634759	1	FALSE
Campylobacterota	0.560272	0.488638	1	FALSE
Cyanobacteria	0.338514	0.311416	1	FALSE
Desulfobacterota	3.78235	0.301789	1	FALSE
Firmicutes	1.08078	0.83496	1	FALSE
Firmicutes_A	0.329155	0.303496	1	FALSE
Firmicutes_C	1.71099	0.850147	1	FALSE
Patescibacteria	2.68051	0.523558	1	FALSE
Proteobacteria	1.69529	0.856846	1	FALSE
Verrucomicrobiota	0.326792	0.301491	1	FALSE

## Sheet: S7
ANCOMBC pairwise results across taxonomy ranks
ASV
feat_id	Comparison	Coeff	SE	CI 2.5%	CI 97.5%	W	P	Padj	is_sig	is_struc_zero	genus	family	order	class	phylum
ASV1	R	0.0345368	0.295975	-0.545574	0.614647	0.116688	0.907107	1	FALSE	FALSE	Bacteroidales(o)_unclass.	Bacteroidales(o)_unclass.	Bacteroidales	Bacteroidia	Bacteroidota
ASV1	R_BP	-0.877288	0.900669	-2.6426	0.888024	-0.97404	0.330037	1	FALSE	FALSE	Bacteroidales(o)_unclass.	Bacteroidales(o)_unclass.	Bacteroidales	Bacteroidia	Bacteroidota
ASV2	R	0.43608	0.370635	-0.290364	1.16252	1.17658	0.239364	1	FALSE	FALSE	Phocaeicola	Bacteroidaceae	Bacteroidales	Bacteroidia	Bacteroidota
ASV2	R_BP	0.984249	1.00774	-0.990919	2.95942	0.97669	0.328722	1	FALSE	FALSE	Phocaeicola	Bacteroidaceae	Bacteroidales	Bacteroidia	Bacteroidota
ASV3	R	-0.317022	0.311719	-0.92799	0.293947	-1.01701	0.309148	1	FALSE	FALSE	Bacteria(d)_unclass.	Bacteria(d)_unclass.	Bacteria(d)_unclass.	Bacteria(d)_unclass.	Bacteria(d)_unclass.
ASV3	R_BP	0.153663	0.740593	-1.2979	1.60523	0.207486	0.835631	1	FALSE	FALSE	Bacteria(d)_unclass.	Bacteria(d)_unclass.	Bacteria(d)_unclass.	Bacteria(d)_unclass.	Bacteria(d)_unclass.
ASV4	R	-0.0717216	0.299749	-0.65923	0.515786	-0.239272	0.810894	1	FALSE	FALSE	Bacteroidales(o)_unclass.	Bacteroidales(o)_unclass.	Bacteroidales	Bacteroidia	Bacteroidota
ASV4	R_BP	1.14382	0.688777	-0.206185	2.49382	1.66065	0.0967837	1	FALSE	FALSE	Bacteroidales(o)_unclass.	Bacteroidales(o)_unclass.	Bacteroidales	Bacteroidia	Bacteroidota
ASV5	R	-0.0662049	0.336563	-0.725869	0.593459	-0.196708	0.844056	1	FALSE	FALSE	Bacteria(d)_unclass.	Bacteria(d)_unclass.	Bacteria(d)_unclass.	Bacteria(d)_unclass.	Bacteria(d)_unclass.
ASV5	R_BP	0.236448	0.837149	-1.40437	1.87726	0.282444	0.777603	1	FALSE	FALSE	Bacteria(d)_unclass.	Bacteria(d)_unclass.	Bacteria(d)_unclass.	Bacteria(d)_unclass.	Bacteria(d)_unclass.
ASV6	R	-0.405496	0.28532	-0.964722	0.153731	-1.4212	0.155259	1	FALSE	FALSE	Phocaeicola	Bacteroidaceae	Bacteroidales	Bacteroidia	Bacteroidota
ASV6	R_BP	-1.05889	0.516458	-2.07115	-0.0466314	-2.05029	0.0403361	1	FALSE	FALSE	Phocaeicola	Bacteroidaceae	Bacteroidales	Bacteroidia	Bacteroidota
ASV7	R	-0.304104	0.319153	-0.929644	0.321436	-0.952847	0.340668	1	FALSE	FALSE	Bacteroidales(o)_unclass.	Bacteroidales(o)_unclass.	Bacteroidales	Bacteroidia	Bacteroidota
ASV7	R_BP	-0.632058	0.813238	-2.226	0.961888	-0.777212	0.437034	1	FALSE	FALSE	Bacteroidales(o)_unclass.	Bacteroidales(o)_unclass.	Bacteroidales	Bacteroidia	Bacteroidota
ASV8	R	0.0260191	0.30856	-0.578758	0.630796	0.0843244	0.932798	1	FALSE	FALSE	Alistipes	Rikenellaceae	Bacteroidales	Bacteroidia	Bacteroidota
ASV8	R_BP	-0.418426	0.638296	-1.66949	0.832635	-0.655535	0.512123	1	FALSE	FALSE	Alistipes	Rikenellaceae	Bacteroidales	Bacteroidia	Bacteroidota
ASV9	R	0.101783	0.309163	-0.504176	0.707743	0.329223	0.741987	1	FALSE	FALSE	Bacteroidales(o)_unclass.	Bacteroidales(o)_unclass.	Bacteroidales	Bacteroidia	Bacteroidota
ASV9	R_BP	0.0677774	0.824223	-1.5477	1.68325	0.0822318	0.934462	1	FALSE	FALSE	Bacteroidales(o)_unclass.	Bacteroidales(o)_unclass.	Bacteroidales	Bacteroidia	Bacteroidota
ASV10	R	0.702523	0.293307	0.127642	1.2774	2.39518	0.0166121	1	FALSE	FALSE	Bacteria(d)_unclass.	Bacteria(d)_unclass.	Bacteria(d)_unclass.	Bacteria(d)_unclass.	Bacteria(d)_unclass.
ASV10	R_BP	0.403479	0.691686	-0.952226	1.75918	0.583327	0.559673	1	FALSE	FALSE	Bacteria(d)_unclass.	Bacteria(d)_unclass.	Bacteria(d)_unclass.	Bacteria(d)_unclass.	Bacteria(d)_unclass.
ASV11	R	0.0672351	0.269852	-0.461675	0.596145	0.249155	0.803241	1	FALSE	FALSE	Clostridia(c)_unclass.	Clostridia(c)_unclass.	Clostridia(c)_unclass.	Clostridia	Firmicutes_A
ASV11	R_BP	0.399478	0.669769	-0.913269	1.71223	0.596442	0.55088	1	FALSE	FALSE	Clostridia(c)_unclass.	Clostridia(c)_unclass.	Clostridia(c)_unclass.	Clostridia	Firmicutes_A
ASV12	R	0.191723	0.286148	-0.369127	0.752573	0.670012	0.50285	1	FALSE	FALSE	Bacteroides	Bacteroidaceae	Bacteroidales	Bacteroidia	Bacteroidota
ASV12	R_BP	1.73925	0.815568	0.140735	3.33776	2.13256	0.0329607	1	FALSE	FALSE	Bacteroides	Bacteroidaceae	Bacteroidales	Bacteroidia	Bacteroidota
ASV13	R	-0.0391041	0.314189	-0.654914	0.576706	-0.12446	0.900951	1	FALSE	FALSE	Bacteria(d)_unclass.	Bacteria(d)_unclass.	Bacteria(d)_unclass.	Bacteria(d)_unclass.	Bacteria(d)_unclass.
ASV13	R_BP	0.0573	0.820276	-1.55044	1.66504	0.0698546	0.944309	1	FALSE	FALSE	Bacteria(d)_unclass.	Bacteria(d)_unclass.	Bacteria(d)_unclass.	Bacteria(d)_unclass.	Bacteria(d)_unclass.
ASV14	R	-0.232154	0.259059	-0.739909	0.275601	-0.896146	0.370175	1	FALSE	FALSE	Faecalibacterium	Ruminococcaceae	Oscillospirales	Clostridia	Firmicutes_A
ASV14	R_BP	-0.390017	0.711248	-1.78406	1.00403	-0.548356	0.583448	1	FALSE	FALSE	Faecalibacterium	Ruminococcaceae	Oscillospirales	Clostridia	Firmicutes_A
ASV15	R	-0.1476	0.279574	-0.695565	0.400365	-0.527947	0.597536	1	FALSE	FALSE	Bacteria(d)_unclass.	Bacteria(d)_unclass.	Bacteria(d)_unclass.	Bacteria(d)_unclass.	Bacteria(d)_unclass.
ASV15	R_BP	-0.0896778	0.62641	-1.31744	1.13809	-0.143162	0.886163	1	FALSE	FALSE	Bacteria(d)_unclass.	Bacteria(d)_unclass.	Bacteria(d)_unclass.	Bacteria(d)_unclass.	Bacteria(d)_unclass.
ASV16	R	-0.223007	0.279735	-0.771287	0.325273	-0.79721	0.425329	1	FALSE	FALSE	Bacteroidales(o)_unclass.	Bacteroidales(o)_unclass.	Bacteroidales	Bacteroidia	Bacteroidota
ASV16	R_BP	-0.773691	0.460964	-1.67718	0.129798	-1.67842	0.0932652	1	FALSE	FALSE	Bacteroidales(o)_unclass.	Bacteroidales(o)_unclass.	Bacteroidales	Bacteroidia	Bacteroidota
ASV17	R	-0.017612	0.278072	-0.562632	0.527409	-0.0633361	0.949499	1	FALSE	FALSE	Bifidobacterium	Bifidobacteriaceae	Actinomycetales	Actinomycetia	Actinobacteriota
ASV17	R_BP	-1.5491	0.537474	-2.60255	-0.49565	-2.88218	0.00394931	1	FALSE	FALSE	Bifidobacterium	Bifidobacteriaceae	Actinomycetales	Actinomycetia	Actinobacteriota
ASV18	R	-0.135052	0.209584	-0.545835	0.275732	-0.644381	0.519328	1	FALSE	FALSE	Alistipes	Rikenellaceae	Bacteroidales	Bacteroidia	Bacteroidota
ASV18	R_BP	0.229281	0.60237	-0.951365	1.40993	0.380632	0.703477	1	FALSE	FALSE	Alistipes	Rikenellaceae	Bacteroidales	Bacteroidia	Bacteroidota
ASV19	R	0.0821871	0.273783	-0.454427	0.618801	0.300191	0.764031	1	FALSE	FALSE	Dialister	Dialisteraceae	Veillonellales	Negativicutes	Firmicutes_C
ASV19	R_BP	0.514563	0.633783	-0.727651	1.75678	0.811892	0.416854	1	FALSE	FALSE	Dialister	Dialisteraceae	Veillonellales	Negativicutes	Firmicutes_C
ASV20	R	-0.326295	0.255322	-0.826725	0.174135	-1.27798	0.201258	1	FALSE	FALSE	Phocaeicola	Bacteroidaceae	Bacteroidales	Bacteroidia	Bacteroidota
ASV20	R_BP	0.148315	0.732582	-1.28755	1.58418	0.202455	0.839561	1	FALSE	FALSE	Phocaeicola	Bacteroidaceae	Bacteroidales	Bacteroidia	Bacteroidota
ASV21	R	-0.0561026	0.234533	-0.515788	0.403583	-0.239209	0.810943	1	FALSE	FALSE	Bacteria(d)_unclass.	Bacteria(d)_unclass.	Bacteria(d)_unclass.	Bacteria(d)_unclass.	Bacteria(d)_unclass.
ASV21	R_BP	0.395301	0.589819	-0.760743	1.55135	0.670208	0.502725	1	FALSE	FALSE	Bacteria(d)_unclass.	Bacteria(d)_unclass.	Bacteria(d)_unclass.	Bacteria(d)_unclass.	Bacteria(d)_unclass.
ASV22	R	0.11471	0.26338	-0.401515	0.630935	0.435529	0.663178	1	FALSE	FALSE	Alistipes	Rikenellaceae	Bacteroidales	Bacteroidia	Bacteroidota
ASV22	R_BP	0.611469	0.613094	-0.590196	1.81313	0.997349	0.318595	1	FALSE	FALSE	Alistipes	Rikenellaceae	Bacteroidales	Bacteroidia	Bacteroidota
ASV23	R	-0.316407	0.2679	-0.841491	0.208678	-1.18106	0.237578	1	FALSE	FALSE	Acutalibacteraceae(f)_unclass.	Acutalibacteraceae	Oscillospirales	Clostridia	Firmicutes_A
ASV23	R_BP	0.428695	0.771554	-1.08355	1.94094	0.555626	0.578467	1	FALSE	FALSE	Acutalibacteraceae(f)_unclass.	Acutalibacteraceae	Oscillospirales	Clostridia	Firmicutes_A
ASV24	R	-0.101656	0.256585	-0.604562	0.401249	-0.396191	0.691964	1	FALSE	FALSE	Gemmiger	Ruminococcaceae	Oscillospirales	Clostridia	Firmicutes_A
ASV24	R_BP	-1.19735	0.619152	-2.41089	0.0161878	-1.93385	0.053131	1	FALSE	FALSE	Gemmiger	Ruminococcaceae	Oscillospirales	Clostridia	Firmicutes_A
ASV25	R	-0.0931803	0.259089	-0.600995	0.414635	-0.359646	0.719112	1	FALSE	FALSE	Tidjanibacter	Rikenellaceae	Bacteroidales	Bacteroidia	Bacteroidota
ASV25	R_BP	-0.29022	0.5912	-1.44897	0.868532	-0.4909	0.623497	1	FALSE	FALSE	Tidjanibacter	Rikenellaceae	Bacteroidales	Bacteroidia	Bacteroidota
ASV26	R	0.0233302	0.241414	-0.449841	0.496501	0.0966397	0.923013	1	FALSE	FALSE	Enterobacteriaceae(f)_unclass.	Enterobacteriaceae	Enterobacterales	Gammaproteobacteria	Proteobacteria
ASV26	R_BP	0.624536	0.670546	-0.689734	1.93881	0.931384	0.351655	1	FALSE	FALSE	Enterobacteriaceae(f)_unclass.	Enterobacteriaceae	Enterobacterales	Gammaproteobacteria	Proteobacteria
ASV27	R	0.012628	0.228415	-0.435066	0.460322	0.0552851	0.955911	1	FALSE	FALSE	Prevotella	Bacteroidaceae	Bacteroidales	Bacteroidia	Bacteroidota
ASV27	R_BP	-0.243187	0.423718	-1.07367	0.587299	-0.573937	0.56601	1	FALSE	FALSE	Prevotella	Bacteroidaceae	Bacteroidales	Bacteroidia	Bacteroidota
ASV28	R	-0.375307	0.269447	-0.903422	0.152808	-1.39288	0.163656	1	FALSE	FALSE	Collinsella	Coriobacteriaceae	Coriobacteriales	Coriobacteriia	Actinobacteriota
ASV28	R_BP	0.0563136	0.626709	-1.17204	1.28466	0.0898562	0.928401	1	FALSE	FALSE	Collinsella	Coriobacteriaceae	Coriobacteriales	Coriobacteriia	Actinobacteriota
ASV29	R	-0.152404	0.262815	-0.667521	0.362713	-0.579892	0.561988	1	FALSE	FALSE	Bacteroides	Bacteroidaceae	Bacteroidales	Bacteroidia	Bacteroidota
ASV29	R_BP	0.508436	0.63432	-0.734832	1.7517	0.801545	0.422816	1	FALSE	FALSE	Bacteroides	Bacteroidaceae	Bacteroidales	Bacteroidia	Bacteroidota
ASV30	R	-0.313926	0.246691	-0.797441	0.169588	-1.27255	0.203179	1	FALSE	FALSE	Erysipelotrichales(o)_unclass.	Erysipelotrichales(o)_unclass.	Erysipelotrichales	Bacilli	Firmicutes
ASV30	R_BP	-0.0667751	0.668571	-1.37717	1.24362	-0.0998774	0.920442	1	FALSE	FALSE	Erysipelotrichales(o)_unclass.	Erysipelotrichales(o)_unclass.	Erysipelotrichales	Bacilli	Firmicutes
ASV31	R	-0.0403048	0.256832	-0.543695	0.463085	-0.156931	0.875299	1	FALSE	FALSE	Clostridia(c)_unclass.	Clostridia(c)_unclass.	Clostridia(c)_unclass.	Clostridia	Firmicutes_A
ASV31	R_BP	-0.813448	0.548914	-1.88932	0.262424	-1.48192	0.138361	1	FALSE	FALSE	Clostridia(c)_unclass.	Clostridia(c)_unclass.	Clostridia(c)_unclass.	Clostridia	Firmicutes_A
ASV32	R	0.365794	0.256507	-0.13696	0.868547	1.42606	0.153852	1	FALSE	FALSE	Bifidobacterium	Bifidobacteriaceae	Actinomycetales	Actinomycetia	Actinobacteriota
ASV32	R_BP	-0.0788732	0.628884	-1.31149	1.15374	-0.125418	0.900193	1	FALSE	FALSE	Bifidobacterium	Bifidobacteriaceae	Actinomycetales	Actinomycetia	Actinobacteriota
ASV33	R	0.0537432	0.242008	-0.420593	0.528079	0.222072	0.824258	1	FALSE	FALSE	Bacteroides	Bacteroidaceae	Bacteroidales	Bacteroidia	Bacteroidota
ASV33	R_BP	0.649206	0.636683	-0.598693	1.89711	1.01967	0.307886	1	FALSE	FALSE	Bacteroides	Bacteroidaceae	Bacteroidales	Bacteroidia	Bacteroidota
ASV34	R	0.183436	0.239165	-0.285327	0.6522	0.766986	0.44309	1	FALSE	FALSE	Bacteroides	Bacteroidaceae	Bacteroidales	Bacteroidia	Bacteroidota
ASV34	R_BP	0.617251	0.676124	-0.707951	1.94245	0.912926	0.361281	1	FALSE	FALSE	Bacteroides	Bacteroidaceae	Bacteroidales	Bacteroidia	Bacteroidota
ASV36	R	-0.231962	0.240135	-0.702626	0.238703	-0.965964	0.334062	1	FALSE	FALSE	Rikenellaceae(f)_unclass.	Rikenellaceae	Bacteroidales	Bacteroidia	Bacteroidota
ASV36	R_BP	0.38956	0.61168	-0.809333	1.58845	0.63687	0.52421	1	FALSE	FALSE	Rikenellaceae(f)_unclass.	Rikenellaceae	Bacteroidales	Bacteroidia	Bacteroidota
ASV37	R	0.253188	0.243394	-0.223865	0.730241	1.04024	0.298229	1	FALSE	FALSE	Bifidobacterium	Bifidobacteriaceae	Actinomycetales	Actinomycetia	Actinobacteriota
ASV37	R_BP	-0.598099	0.579929	-1.73476	0.538562	-1.03133	0.302386	1	FALSE	FALSE	Bifidobacterium	Bifidobacteriaceae	Actinomycetales	Actinomycetia	Actinobacteriota
ASV38	R	0.0333417	0.20471	-0.36789	0.434573	0.162873	0.870618	1	FALSE	FALSE	Prevotella	Bacteroidaceae	Bacteroidales	Bacteroidia	Bacteroidota
ASV38	R_BP	0.238709	0.455067	-0.653223	1.13064	0.524557	0.599891	1	FALSE	FALSE	Prevotella	Bacteroidaceae	Bacteroidales	Bacteroidia	Bacteroidota
ASV39	R	0.232148	0.263204	-0.283733	0.748028	0.882006	0.377774	1	FALSE	FALSE	Bacteria(d)_unclass.	Bacteria(d)_unclass.	Bacteria(d)_unclass.	Bacteria(d)_unclass.	Bacteria(d)_unclass.
ASV39	R_BP	0.800155	0.676699	-0.526174	2.12648	1.18244	0.237031	1	FALSE	FALSE	Bacteria(d)_unclass.	Bacteria(d)_unclass.	Bacteria(d)_unclass.	Bacteria(d)_unclass.	Bacteria(d)_unclass.
ASV40	R	0.15575	0.259765	-0.353389	0.664889	0.599581	0.548786	1	FALSE	FALSE	Bacteroidales(o)_unclass.	Bacteroidales(o)_unclass.	Bacteroidales	Bacteroidia	Bacteroidota
ASV40	R_BP	0.31889	0.570361	-0.799017	1.4368	0.559102	0.576092	1	FALSE	FALSE	Bacteroidales(o)_unclass.	Bacteroidales(o)_unclass.	Bacteroidales	Bacteroidia	Bacteroidota
ASV41	R	-0.227938	0.234301	-0.687168	0.231291	-0.972845	0.33063	1	FALSE	FALSE	Acutalibacteraceae(f)_unclass.	Acutalibacteraceae	Oscillospirales	Clostridia	Firmicutes_A
ASV41	R_BP	-0.0649409	0.578096	-1.19801	1.06813	-0.112336	0.910557	1	FALSE	FALSE	Acutalibacteraceae(f)_unclass.	Acutalibacteraceae	Oscillospirales	Clostridia	Firmicutes_A
ASV42	R	0.562861	0.240695	0.0910999	1.03462	2.33849	0.019362	1	FALSE	FALSE	Bacteroides	Bacteroidaceae	Bacteroidales	Bacteroidia	Bacteroidota
ASV42	R_BP	-0.233202	0.461003	-1.13677	0.670364	-0.505858	0.612957	1	FALSE	FALSE	Bacteroides	Bacteroidaceae	Bacteroidales	Bacteroidia	Bacteroidota
ASV43	R	-0.0916896	0.203977	-0.491485	0.308106	-0.449508	0.653065	1	FALSE	FALSE	Bacteroidales(o)_unclass.	Bacteroidales(o)_unclass.	Bacteroidales	Bacteroidia	Bacteroidota
ASV43	R_BP	0.219202	0.543051	-0.845178	1.28358	0.403649	0.686471	1	FALSE	FALSE	Bacteroidales(o)_unclass.	Bacteroidales(o)_unclass.	Bacteroidales	Bacteroidia	Bacteroidota
ASV44	R	0.0152521	0.241027	-0.457161	0.487665	0.0632797	0.949544	1	FALSE	FALSE	Bacteria(d)_unclass.	Bacteria(d)_unclass.	Bacteria(d)_unclass.	Bacteria(d)_unclass.	Bacteria(d)_unclass.
ASV44	R_BP	0.290879	0.689345	-1.06024	1.64199	0.421965	0.673051	1	FALSE	FALSE	Bacteria(d)_unclass.	Bacteria(d)_unclass.	Bacteria(d)_unclass.	Bacteria(d)_unclass.	Bacteria(d)_unclass.
ASV45	R	-0.237261	0.255919	-0.738863	0.264341	-0.927093	0.353878	1	FALSE	FALSE	Ruminococcus_D	Ruminococcaceae	Oscillospirales	Clostridia	Firmicutes_A
ASV45	R_BP	0.171206	0.631639	-1.06681	1.40922	0.271051	0.786352	1	FALSE	FALSE	Ruminococcus_D	Ruminococcaceae	Oscillospirales	Clostridia	Firmicutes_A
ASV47	R	-0.168447	0.225959	-0.611326	0.274433	-0.745475	0.455985	1	FALSE	FALSE	Enterobacteriaceae(f)_unclass.	Enterobacteriaceae	Enterobacterales	Gammaproteobacteria	Proteobacteria
ASV47	R_BP	0.551291	0.554797	-0.536111	1.63869	0.993681	0.320378	1	FALSE	FALSE	Enterobacteriaceae(f)_unclass.	Enterobacteriaceae	Enterobacterales	Gammaproteobacteria	Proteobacteria
ASV48	R	-0.0964626	0.199884	-0.488235	0.29531	-0.482593	0.629385	1	FALSE	FALSE	Bacteria(d)_unclass.	Bacteria(d)_unclass.	Bacteria(d)_unclass.	Bacteria(d)_unclass.	Bacteria(d)_unclass.
ASV48	R_BP	-0.100508	0.572473	-1.22255	1.02154	-0.175569	0.860633	1	FALSE	FALSE	Bacteria(d)_unclass.	Bacteria(d)_unclass.	Bacteria(d)_unclass.	Bacteria(d)_unclass.	Bacteria(d)_unclass.
ASV49	R	0.0807678	0.245032	-0.399495	0.56103	0.329622	0.741686	1	FALSE	FALSE	Acetatifactor	Lachnospiraceae	Lachnospirales	Clostridia	Firmicutes_A
ASV49	R_BP	0.0611055	0.652216	-1.21724	1.33945	0.093689	0.925356	1	FALSE	FALSE	Acetatifactor	Lachnospiraceae	Lachnospirales	Clostridia	Firmicutes_A
ASV51	R	-0.282246	0.242418	-0.757386	0.192894	-1.16429	0.244305	1	FALSE	FALSE	Gemmiger	Ruminococcaceae	Oscillospirales	Clostridia	Firmicutes_A
ASV51	R_BP	0.337926	0.604283	-0.846468	1.52232	0.559218	0.576013	1	FALSE	FALSE	Gemmiger	Ruminococcaceae	Oscillospirales	Clostridia	Firmicutes_A
ASV52	R	0.0145722	0.24837	-0.472232	0.501377	0.0586716	0.953214	1	FALSE	FALSE	Bacteroides	Bacteroidaceae	Bacteroidales	Bacteroidia	Bacteroidota
ASV52	R_BP	-0.792881	0.346198	-1.47143	-0.114334	-2.29026	0.0220065	1	FALSE	FALSE	Bacteroides	Bacteroidaceae	Bacteroidales	Bacteroidia	Bacteroidota
ASV53	R	0.158268	0.183995	-0.202362	0.518898	0.860176	0.389692	1	FALSE	FALSE	Bacteroides	Bacteroidaceae	Bacteroidales	Bacteroidia	Bacteroidota
ASV53	R_BP	-0.236037	0.393344	-1.00699	0.534917	-0.600078	0.548454	1	FALSE	FALSE	Bacteroides	Bacteroidaceae	Bacteroidales	Bacteroidia	Bacteroidota
ASV55	R	-0.0923064	0.211951	-0.50773	0.323118	-0.435508	0.663194	1	FALSE	FALSE	Veillonella	Veillonellaceae	Veillonellales	Negativicutes	Firmicutes_C
ASV55	R_BP	0.393782	0.714579	-1.00679	1.79436	0.551069	0.581587	1	FALSE	FALSE	Veillonella	Veillonellaceae	Veillonellales	Negativicutes	Firmicutes_C
ASV56	R	-0.304146	0.238966	-0.772518	0.164226	-1.27276	0.203103	1	FALSE	FALSE	Mediterraneibacter	Lachnospiraceae	Lachnospirales	Clostridia	Firmicutes_A
ASV56	R_BP	-0.422024	0.571432	-1.54203	0.697983	-0.738538	0.460188	1	FALSE	FALSE	Mediterraneibacter	Lachnospiraceae	Lachnospirales	Clostridia	Firmicutes_A
ASV57	R	-0.337516	0.226545	-0.781545	0.106513	-1.48984	0.136267	1	FALSE	FALSE	Phascolarctobacterium	Acidaminococcaceae	Acidaminococcales	Negativicutes	Firmicutes_C
ASV57	R_BP	-0.667981	0.233045	-1.12475	-0.211213	-2.86632	0.00415273	1	FALSE	FALSE	Phascolarctobacterium	Acidaminococcaceae	Acidaminococcales	Negativicutes	Firmicutes_C
ASV58	R	-0.254633	0.243054	-0.731019	0.221754	-1.04764	0.294806	1	FALSE	FALSE	Anaerostipes	Lachnospiraceae	Lachnospirales	Clostridia	Firmicutes_A
ASV58	R_BP	1.0021	0.487554	0.0464917	1.9577	2.05536	0.0398445	1	FALSE	FALSE	Anaerostipes	Lachnospiraceae	Lachnospirales	Clostridia	Firmicutes_A
ASV59	R	-0.168313	0.185138	-0.531183	0.194558	-0.90912	0.363287	1	FALSE	FALSE	Dialister	Dialisteraceae	Veillonellales	Negativicutes	Firmicutes_C
ASV59	R_BP	0.955367	0.701677	-0.41992	2.33065	1.36155	0.17334	1	FALSE	FALSE	Dialister	Dialisteraceae	Veillonellales	Negativicutes	Firmicutes_C
ASV60	R	0.111226	0.208348	-0.297136	0.519588	0.533846	0.593448	1	FALSE	FALSE	Bacteroidales(o)_unclass.	Bacteroidales(o)_unclass.	Bacteroidales	Bacteroidia	Bacteroidota
ASV60	R_BP	0.250101	0.573104	-0.873182	1.37338	0.436397	0.662549	1	FALSE	FALSE	Bacteroidales(o)_unclass.	Bacteroidales(o)_unclass.	Bacteroidales	Bacteroidia	Bacteroidota
ASV61	R	-0.474582	0.217928	-0.901722	-0.047442	-2.1777	0.0294287	1	FALSE	FALSE	Faecalibacterium	Ruminococcaceae	Oscillospirales	Clostridia	Firmicutes_A
ASV61	R_BP	0.588993	0.572646	-0.533393	1.71138	1.02855	0.303693	1	FALSE	FALSE	Faecalibacterium	Ruminococcaceae	Oscillospirales	Clostridia	Firmicutes_A
ASV62	R	-0.23034	0.188073	-0.598962	0.138283	-1.22474	0.220675	1	FALSE	FALSE	Bacteria(d)_unclass.	Bacteria(d)_unclass.	Bacteria(d)_unclass.	Bacteria(d)_unclass.	Bacteria(d)_unclass.
ASV62	R_BP	-0.587417	0.215936	-1.01065	-0.164183	-2.72033	0.00652163	1	FALSE	FALSE	Bacteria(d)_unclass.	Bacteria(d)_unclass.	Bacteria(d)_unclass.	Bacteria(d)_unclass.	Bacteria(d)_unclass.
ASV63	R	0.204437	0.177524	-0.143511	0.552384	1.1516	0.249487	1	FALSE	FALSE	Bacteroidales(o)_unclass.	Bacteroidales(o)_unclass.	Bacteroidales	Bacteroidia	Bacteroidota
ASV63	R_BP	0.56021	0.502126	-0.423957	1.54438	1.11568	0.264561	1	FALSE	FALSE	Bacteroidales(o)_unclass.	Bacteroidales(o)_unclass.	Bacteroidales	Bacteroidia	Bacteroidota
ASV64	R	-0.178541	0.23608	-0.641258	0.284176	-0.756273	0.449486	1	FALSE	FALSE	Akkermansia	Akkermansiaceae	Verrucomicrobiales	Verrucomicrobiae	Verrucomicrobiota
ASV64	R_BP	-0.292367	0.484495	-1.24198	0.657243	-0.603447	0.546212	1	FALSE	FALSE	Akkermansia	Akkermansiaceae	Verrucomicrobiales	Verrucomicrobiae	Verrucomicrobiota
ASV65	R	0.399191	0.20289	0.00152727	0.796855	1.96753	0.0491224	1	FALSE	FALSE	Bacteroidales(o)_unclass.	Bacteroidales(o)_unclass.	Bacteroidales	Bacteroidia	Bacteroidota
ASV65	R_BP	0.581082	0.492465	-0.38415	1.54631	1.17995	0.238022	1	FALSE	FALSE	Bacteroidales(o)_unclass.	Bacteroidales(o)_unclass.	Bacteroidales	Bacteroidia	Bacteroidota
ASV66	R	-0.117005	0.230258	-0.56831	0.3343	-0.508149	0.611349	1	FALSE	FALSE	Bacteroides	Bacteroidaceae	Bacteroidales	Bacteroidia	Bacteroidota
ASV66	R_BP	0.292483	0.532229	-0.750686	1.33565	0.549543	0.582633	1	FALSE	FALSE	Bacteroides	Bacteroidaceae	Bacteroidales	Bacteroidia	Bacteroidota
ASV67	R	-0.178555	0.217094	-0.604058	0.246949	-0.822477	0.410805	1	FALSE	FALSE	Holdemanella	Erysipelotrichaceae	Erysipelotrichales	Bacilli	Firmicutes
ASV67	R_BP	1.21773	0.77516	-0.301584	2.73704	1.57094	0.116197	1	FALSE	FALSE	Holdemanella	Erysipelotrichaceae	Erysipelotrichales	Bacilli	Firmicutes
ASV68	R	-0.0691609	0.236706	-0.533106	0.394784	-0.29218	0.770149	1	FALSE	FALSE	Faecalibacterium	Ruminococcaceae	Oscillospirales	Clostridia	Firmicutes_A
ASV68	R_BP	0.39348	0.643383	-0.867552	1.65451	0.611579	0.540816	1	FALSE	FALSE	Faecalibacterium	Ruminococcaceae	Oscillospirales	Clostridia	Firmicutes_A
ASV69	R	0.316375	0.217223	-0.109381	0.742132	1.45646	0.145267	1	FALSE	FALSE	Sutterella	Burkholderiaceae	Burkholderiales	Gammaproteobacteria	Proteobacteria
ASV69	R_BP	0.468102	0.591206	-0.690661	1.62687	0.791776	0.428492	1	FALSE	FALSE	Sutterella	Burkholderiaceae	Burkholderiales	Gammaproteobacteria	Proteobacteria
ASV70	R	-0.398575	0.23463	-0.85845	0.0612994	-1.69874	0.0893681	1	FALSE	FALSE	Bacteroides	Bacteroidaceae	Bacteroidales	Bacteroidia	Bacteroidota
ASV70	R_BP	-0.524467	0.631706	-1.76261	0.713676	-0.830239	0.406404	1	FALSE	FALSE	Bacteroides	Bacteroidaceae	Bacteroidales	Bacteroidia	Bacteroidota
ASV71	R	0.14967	0.187803	-0.218424	0.517763	0.796953	0.425479	1	FALSE	FALSE	Ruminococcaceae(f)_unclass.	Ruminococcaceae	Oscillospirales	Clostridia	Firmicutes_A
ASV71	R_BP	0.0678421	0.421759	-0.758805	0.894489	0.160855	0.872207	1	FALSE	FALSE	Ruminococcaceae(f)_unclass.	Ruminococcaceae	Oscillospirales	Clostridia	Firmicutes_A
ASV72	R	-0.297825	0.222028	-0.733	0.137349	-1.34139	0.179795	1	FALSE	FALSE	Coprococcus	Lachnospiraceae	Lachnospirales	Clostridia	Firmicutes_A
ASV72	R_BP	-0.892618	0.400255	-1.67712	-0.108118	-2.23012	0.0257392	1	FALSE	FALSE	Coprococcus	Lachnospiraceae	Lachnospirales	Clostridia	Firmicutes_A
ASV73	R	-0.143516	0.203207	-0.541802	0.254769	-0.706257	0.480028	1	FALSE	FALSE	Dialister	Dialisteraceae	Veillonellales	Negativicutes	Firmicutes_C
ASV73	R_BP	0.387381	0.46944	-0.53272	1.30748	0.825199	0.409258	1	FALSE	FALSE	Dialister	Dialisteraceae	Veillonellales	Negativicutes	Firmicutes_C
ASV74	R	-0.570784	0.224133	-1.01008	-0.131484	-2.54663	0.0108767	1	FALSE	FALSE	Bacteroides	Bacteroidaceae	Bacteroidales	Bacteroidia	Bacteroidota
ASV74	R_BP	-0.283917	0.624654	-1.50824	0.940405	-0.454518	0.649456	1	FALSE	FALSE	Bacteroides	Bacteroidaceae	Bacteroidales	Bacteroidia	Bacteroidota
ASV75	R	0.349206	0.231586	-0.104702	0.803114	1.50789	0.131583	1	FALSE	FALSE	Roseburia	Lachnospiraceae	Lachnospirales	Clostridia	Firmicutes_A
ASV75	R_BP	0.534491	0.582432	-0.607076	1.67606	0.917688	0.358782	1	FALSE	FALSE	Roseburia	Lachnospiraceae	Lachnospirales	Clostridia	Firmicutes_A
ASV76	R	-0.199443	0.216236	-0.623265	0.224379	-0.922341	0.356351	1	FALSE	FALSE	CAG-83	Oscillospiraceae	Oscillospirales	Clostridia	Firmicutes_A
ASV76	R_BP	-0.0117466	0.530975	-1.05246	1.02896	-0.0221228	0.98235	1	FALSE	FALSE	CAG-83	Oscillospiraceae	Oscillospirales	Clostridia	Firmicutes_A
ASV77	R	0.0489513	0.220774	-0.383766	0.481668	0.221726	0.824527	1	FALSE	FALSE	Bacteroides	Bacteroidaceae	Bacteroidales	Bacteroidia	Bacteroidota
ASV77	R_BP	-0.560052	0.380568	-1.30597	0.185862	-1.47162	0.141124	1	FALSE	FALSE	Bacteroides	Bacteroidaceae	Bacteroidales	Bacteroidia	Bacteroidota
ASV78	R	-0.257229	0.219118	-0.6867	0.172241	-1.17393	0.240422	1	FALSE	FALSE	Bacteroides	Bacteroidaceae	Bacteroidales	Bacteroidia	Bacteroidota
ASV78	R_BP	0.21123	0.464923	-0.70002	1.12248	0.454332	0.64959	1	FALSE	FALSE	Bacteroides	Bacteroidaceae	Bacteroidales	Bacteroidia	Bacteroidota
ASV79	R	0.284679	0.209204	-0.125361	0.694719	1.36077	0.173586	1	FALSE	FALSE	CAG-83	Oscillospiraceae	Oscillospirales	Clostridia	Firmicutes_A
ASV79	R_BP	1.49229	0.569958	0.375177	2.60941	2.61825	0.00883811	1	FALSE	FALSE	CAG-83	Oscillospiraceae	Oscillospirales	Clostridia	Firmicutes_A
ASV81	R	0.0759416	0.241937	-0.398255	0.550138	0.31389	0.753605	1	FALSE	FALSE	Bacteria(d)_unclass.	Bacteria(d)_unclass.	Bacteria(d)_unclass.	Bacteria(d)_unclass.	Bacteria(d)_unclass.
ASV81	R_BP	-0.283642	0.51672	-1.29641	0.729129	-0.548928	0.583055	1	FALSE	FALSE	Bacteria(d)_unclass.	Bacteria(d)_unclass.	Bacteria(d)_unclass.	Bacteria(d)_unclass.	Bacteria(d)_unclass.
ASV82	R	-0.370053	0.245739	-0.851701	0.111596	-1.50588	0.132099	1	FALSE	FALSE	Sutterella	Burkholderiaceae	Burkholderiales	Gammaproteobacteria	Proteobacteria
ASV82	R_BP	-0.750862	0.445842	-1.62471	0.122988	-1.68414	0.0921538	1	FALSE	FALSE	Sutterella	Burkholderiaceae	Burkholderiales	Gammaproteobacteria	Proteobacteria
ASV83	R	0.409429	0.24119	-0.0633037	0.882162	1.69754	0.0895953	1	FALSE	FALSE	Dorea	Lachnospiraceae	Lachnospirales	Clostridia	Firmicutes_A
ASV83	R_BP	0.637608	0.617896	-0.573469	1.84868	1.0319	0.302118	1	FALSE	FALSE	Dorea	Lachnospiraceae	Lachnospirales	Clostridia	Firmicutes_A
ASV84	R	-0.0439278	0.226328	-0.487532	0.399676	-0.194089	0.846106	1	FALSE	FALSE	Bifidobacterium	Bifidobacteriaceae	Actinomycetales	Actinomycetia	Actinobacteriota
ASV84	R_BP	-0.227567	0.479489	-1.16737	0.712232	-0.474602	0.635071	1	FALSE	FALSE	Bifidobacterium	Bifidobacteriaceae	Actinomycetales	Actinomycetia	Actinobacteriota
ASV85	R	0.025847	0.240907	-0.446331	0.498026	0.10729	0.914559	1	FALSE	FALSE	Blautia_A	Lachnospiraceae	Lachnospirales	Clostridia	Firmicutes_A
ASV85	R_BP	-0.0589254	0.538707	-1.11479	0.996939	-0.109383	0.912899	1	FALSE	FALSE	Blautia_A	Lachnospiraceae	Lachnospirales	Clostridia	Firmicutes_A
ASV86	R	0.0728981	0.222252	-0.362716	0.508512	0.327998	0.742913	1	FALSE	FALSE	ER4	Oscillospiraceae	Oscillospirales	Clostridia	Firmicutes_A
ASV86	R_BP	0.416093	0.626184	-0.811227	1.64341	0.66449	0.506377	1	FALSE	FALSE	ER4	Oscillospiraceae	Oscillospirales	Clostridia	Firmicutes_A
ASV87	R	0.0581562	0.213198	-0.359712	0.476025	0.27278	0.785022	1	FALSE	FALSE	Alistipes	Rikenellaceae	Bacteroidales	Bacteroidia	Bacteroidota
ASV87	R_BP	0.183731	0.539981	-0.874632	1.24209	0.340255	0.733665	1	FALSE	FALSE	Alistipes	Rikenellaceae	Bacteroidales	Bacteroidia	Bacteroidota
ASV90	R	-0.233583	0.204001	-0.633425	0.166259	-1.14501	0.252206	1	FALSE	FALSE	Bacteroides	Bacteroidaceae	Bacteroidales	Bacteroidia	Bacteroidota
ASV90	R_BP	0.699313	0.694505	-0.661917	2.06054	1.00692	0.313972	1	FALSE	FALSE	Bacteroides	Bacteroidaceae	Bacteroidales	Bacteroidia	Bacteroidota
ASV91	R	-0.403958	0.23932	-0.873025	0.0651096	-1.68794	0.0914229	1	FALSE	FALSE	Parabacteroides	Tannerellaceae	Bacteroidales	Bacteroidia	Bacteroidota
ASV91	R_BP	1.2999	0.690818	-0.054103	2.6539	1.88168	0.0598791	1	FALSE	FALSE	Parabacteroides	Tannerellaceae	Bacteroidales	Bacteroidia	Bacteroidota
ASV93	R	0.168459	0.230098	-0.282533	0.619452	0.732119	0.464096	1	FALSE	FALSE	Mediterraneibacter	Lachnospiraceae	Lachnospirales	Clostridia	Firmicutes_A
ASV93	R_BP	-0.290748	0.503258	-1.27713	0.695638	-0.577731	0.563446	1	FALSE	FALSE	Mediterraneibacter	Lachnospiraceae	Lachnospirales	Clostridia	Firmicutes_A
ASV94	R	0.112821	0.233297	-0.344441	0.570084	0.483595	0.628673	1	FALSE	FALSE	Clostridia(c)_unclass.	Clostridia(c)_unclass.	Clostridia(c)_unclass.	Clostridia	Firmicutes_A
ASV94	R_BP	-0.249543	0.465052	-1.16104	0.661959	-0.536591	0.59155	1	FALSE	FALSE	Clostridia(c)_unclass.	Clostridia(c)_unclass.	Clostridia(c)_unclass.	Clostridia	Firmicutes_A
ASV96	R	-0.0101857	0.210293	-0.422361	0.401989	-0.0484357	0.961369	1	FALSE	FALSE	Ruminococcus_D	Ruminococcaceae	Oscillospirales	Clostridia	Firmicutes_A
ASV96	R_BP	-0.0624948	0.537672	-1.11633	0.991342	-0.116232	0.907468	1	FALSE	FALSE	Ruminococcus_D	Ruminococcaceae	Oscillospirales	Clostridia	Firmicutes_A
ASV98	R	0.120881	0.205958	-0.282797	0.524559	0.586919	0.557258	1	FALSE	FALSE	Acidaminococcus	Acidaminococcaceae	Acidaminococcales	Negativicutes	Firmicutes_C
ASV98	R_BP	0.0885804	0.51867	-0.928013	1.10517	0.170784	0.864394	1	FALSE	FALSE	Acidaminococcus	Acidaminococcaceae	Acidaminococcales	Negativicutes	Firmicutes_C
ASV99	R	0.0575418	0.180123	-0.295498	0.410582	0.319459	0.749379	1	FALSE	FALSE	CAG-177	Acutalibacteraceae	Oscillospirales	Clostridia	Firmicutes_A
ASV99	R_BP	-0.317282	0.334427	-0.972759	0.338195	-0.948733	0.342756	1	FALSE	FALSE	CAG-177	Acutalibacteraceae	Oscillospirales	Clostridia	Firmicutes_A
ASV101	R	0.315957	0.189411	-0.0552889	0.687203	1.6681	0.0952956	1	FALSE	FALSE	Bacteria(d)_unclass.	Bacteria(d)_unclass.	Bacteria(d)_unclass.	Bacteria(d)_unclass.	Bacteria(d)_unclass.
ASV101	R_BP	1.25846	0.503988	0.270639	2.24627	2.49699	0.0125251	1	FALSE	FALSE	Bacteria(d)_unclass.	Bacteria(d)_unclass.	Bacteria(d)_unclass.	Bacteria(d)_unclass.	Bacteria(d)_unclass.
ASV102	R	-0.0347912	0.191784	-0.410688	0.341106	-0.181408	0.856047	1	FALSE	FALSE	Bacteroides	Bacteroidaceae	Bacteroidales	Bacteroidia	Bacteroidota
ASV102	R_BP	0.000110705	0.385229	-0.754938	0.755159	0.000287375	0.999771	1	FALSE	FALSE	Bacteroides	Bacteroidaceae	Bacteroidales	Bacteroidia	Bacteroidota
ASV103	R	0.0530205	0.200949	-0.34084	0.446881	0.26385	0.791895	1	FALSE	FALSE	Bacteria(d)_unclass.	Bacteria(d)_unclass.	Bacteria(d)_unclass.	Bacteria(d)_unclass.	Bacteria(d)_unclass.
ASV103	R_BP	-0.178752	0.224813	-0.619385	0.261882	-0.795113	0.426548	1	FALSE	FALSE	Bacteria(d)_unclass.	Bacteria(d)_unclass.	Bacteria(d)_unclass.	Bacteria(d)_unclass.	Bacteria(d)_unclass.
ASV104	R	-0.0273882	0.190056	-0.399899	0.345122	-0.144106	0.885417	1	FALSE	FALSE	Bacteroides	Bacteroidaceae	Bacteroidales	Bacteroidia	Bacteroidota
ASV104	R_BP	0.0735761	0.415115	-0.74005	0.887202	0.177243	0.859318	1	FALSE	FALSE	Bacteroides	Bacteroidaceae	Bacteroidales	Bacteroidia	Bacteroidota
ASV105	R	-0.0589152	0.224044	-0.498042	0.380212	-0.262962	0.79258	1	FALSE	FALSE	Gemmiger	Ruminococcaceae	Oscillospirales	Clostridia	Firmicutes_A
ASV105	R_BP	0.739388	0.633936	-0.503127	1.9819	1.16634	0.243475	1	FALSE	FALSE	Gemmiger	Ruminococcaceae	Oscillospirales	Clostridia	Firmicutes_A
ASV106	R	-0.0651279	0.174786	-0.407709	0.277453	-0.372614	0.709436	1	FALSE	FALSE	Gammaproteobacteria(c)_unclass.	Gammaproteobacteria(c)_unclass.	Gammaproteobacteria(c)_unclass.	Gammaproteobacteria	Proteobacteria
ASV106	R_BP	0.0701931	0.30693	-0.53139	0.671776	0.228694	0.819107	1	FALSE	FALSE	Gammaproteobacteria(c)_unclass.	Gammaproteobacteria(c)_unclass.	Gammaproteobacteria(c)_unclass.	Gammaproteobacteria	Proteobacteria
ASV107	R	0.193598	0.189092	-0.177022	0.564218	1.02383	0.305915	1	FALSE	FALSE	Bifidobacterium	Bifidobacteriaceae	Actinomycetales	Actinomycetia	Actinobacteriota
ASV107	R_BP	0.765696	0.546589	-0.305617	1.83701	1.40086	0.161255	1	FALSE	FALSE	Bifidobacterium	Bifidobacteriaceae	Actinomycetales	Actinomycetia	Actinobacteriota
ASV108	R	-0.137592	0.230357	-0.589092	0.313908	-0.597297	0.550309	1	FALSE	FALSE	CAG-217	Acutalibacteraceae	Oscillospirales	Clostridia	Firmicutes_A
ASV108	R_BP	-0.165252	0.491746	-1.12908	0.798571	-0.336052	0.736832	1	FALSE	FALSE	CAG-217	Acutalibacteraceae	Oscillospirales	Clostridia	Firmicutes_A
ASV109	R	-0.10517	0.212039	-0.520767	0.310426	-0.495996	0.619898	1	FALSE	FALSE	Collinsella	Coriobacteriaceae	Coriobacteriales	Coriobacteriia	Actinobacteriota
ASV109	R_BP	-0.153687	0.564529	-1.26016	0.95279	-0.27224	0.785438	1	FALSE	FALSE	Collinsella	Coriobacteriaceae	Coriobacteriales	Coriobacteriia	Actinobacteriota
ASV112	R	0.013687	0.19211	-0.362849	0.390223	0.0712454	0.943202	1	FALSE	FALSE	Ruminococcus_E	Acutalibacteraceae	Oscillospirales	Clostridia	Firmicutes_A
ASV112	R_BP	1.06414	0.663421	-0.236168	2.36444	1.60402	0.108711	1	FALSE	FALSE	Ruminococcus_E	Acutalibacteraceae	Oscillospirales	Clostridia	Firmicutes_A
ASV113	R	-0.0645382	0.218065	-0.491945	0.362869	-0.295959	0.767262	1	FALSE	FALSE	Odoribacter	Marinifilaceae	Bacteroidales	Bacteroidia	Bacteroidota
ASV113	R_BP	0.320641	0.575052	-0.806461	1.44774	0.557586	0.577127	1	FALSE	FALSE	Odoribacter	Marinifilaceae	Bacteroidales	Bacteroidia	Bacteroidota
ASV114	R	-0.0939473	0.230157	-0.545054	0.35716	-0.408189	0.683135	1	FALSE	FALSE	Intestinibacter	Peptostreptococcaceae	Peptostreptococcales	Clostridia	Firmicutes_A
ASV114	R_BP	-0.786585	0.498982	-1.76459	0.19142	-1.57638	0.114939	1	FALSE	FALSE	Intestinibacter	Peptostreptococcaceae	Peptostreptococcales	Clostridia	Firmicutes_A
ASV115	R	-0.129808	0.208802	-0.539059	0.279443	-0.621682	0.534151	1	FALSE	FALSE	CAG-41	UBA1381	Monoglobales_A	Clostridia	Firmicutes_A
ASV115	R_BP	-0.406007	0.481738	-1.35021	0.5382	-0.842795	0.399343	1	FALSE	FALSE	CAG-41	UBA1381	Monoglobales_A	Clostridia	Firmicutes_A
ASV116	R	-0.149962	0.183727	-0.510068	0.210143	-0.816222	0.414373	1	FALSE	FALSE	Bacteroides	Bacteroidaceae	Bacteroidales	Bacteroidia	Bacteroidota
ASV116	R_BP	-0.00887647	0.259424	-0.517348	0.499595	-0.034216	0.972705	1	FALSE	FALSE	Bacteroides	Bacteroidaceae	Bacteroidales	Bacteroidia	Bacteroidota
ASV117	R	-0.154197	0.235598	-0.615969	0.307576	-0.65449	0.512796	1	FALSE	FALSE	Blautia_A	Lachnospiraceae	Lachnospirales	Clostridia	Firmicutes_A
ASV117	R_BP	1.01824	0.539835	-0.0398397	2.07631	1.8862	0.059268	1	FALSE	FALSE	Blautia_A	Lachnospiraceae	Lachnospirales	Clostridia	Firmicutes_A
ASV119	R	-0.317391	0.19087	-0.691497	0.0567148	-1.66286	0.0963401	1	FALSE	FALSE	PeH17	CAG-138	Christensenellales	Clostridia_A	Firmicutes_A
ASV119	R_BP	-1.02583	0.371106	-1.7532	-0.298465	-2.76426	0.00570525	1	FALSE	FALSE	PeH17	CAG-138	Christensenellales	Clostridia_A	Firmicutes_A
ASV120	R	-0.233238	0.220685	-0.66578	0.199305	-1.05688	0.290566	1	FALSE	FALSE	Blautia_A	Lachnospiraceae	Lachnospirales	Clostridia	Firmicutes_A
ASV120	R_BP	0.388938	0.503291	-0.597512	1.37539	0.77279	0.439646	1	FALSE	FALSE	Blautia_A	Lachnospiraceae	Lachnospirales	Clostridia	Firmicutes_A
ASV121	R	-0.145092	0.210786	-0.558232	0.268048	-0.688338	0.49124	1	FALSE	FALSE	Holdemanella	Erysipelotrichaceae	Erysipelotrichales	Bacilli	Firmicutes
ASV121	R_BP	0.0139588	0.388273	-0.747057	0.774975	0.0359509	0.971322	1	FALSE	FALSE	Holdemanella	Erysipelotrichaceae	Erysipelotrichales	Bacilli	Firmicutes
ASV123	R	-0.0629435	0.199723	-0.4544	0.328513	-0.315154	0.752645	1	FALSE	FALSE	CAG-83	Oscillospiraceae	Oscillospirales	Clostridia	Firmicutes_A
ASV123	R_BP	-0.147571	0.480998	-1.09033	0.795185	-0.306802	0.758994	1	FALSE	FALSE	CAG-83	Oscillospiraceae	Oscillospirales	Clostridia	Firmicutes_A
ASV124	R	0.000255463	0.211357	-0.414003	0.414514	0.00120868	0.999036	1	FALSE	FALSE	Faecalibacterium	Ruminococcaceae	Oscillospirales	Clostridia	Firmicutes_A
ASV124	R_BP	0.329912	0.558105	-0.763974	1.4238	0.591129	0.554434	1	FALSE	FALSE	Faecalibacterium	Ruminococcaceae	Oscillospirales	Clostridia	Firmicutes_A
ASV125	R	0.1288	0.176545	-0.217228	0.474828	0.729561	0.465659	1	FALSE	FALSE	Parabacteroides	Tannerellaceae	Bacteroidales	Bacteroidia	Bacteroidota
ASV125	R_BP	0.688818	0.587804	-0.463278	1.84091	1.17185	0.241257	1	FALSE	FALSE	Parabacteroides	Tannerellaceae	Bacteroidales	Bacteroidia	Bacteroidota
ASV127	R	-0.352975	0.215024	-0.774421	0.0684715	-1.64156	0.100681	1	FALSE	FALSE	Alistipes	Rikenellaceae	Bacteroidales	Bacteroidia	Bacteroidota
ASV127	R_BP	0.361956	0.544963	-0.706171	1.43008	0.664185	0.506572	1	FALSE	FALSE	Alistipes	Rikenellaceae	Bacteroidales	Bacteroidia	Bacteroidota
ASV128	R	-0.162171	0.21317	-0.579985	0.255642	-0.760759	0.446801	1	FALSE	FALSE	Gemmiger	Ruminococcaceae	Oscillospirales	Clostridia	Firmicutes_A
ASV128	R_BP	0.0523634	0.453299	-0.836104	0.94083	0.115516	0.908036	1	FALSE	FALSE	Gemmiger	Ruminococcaceae	Oscillospirales	Clostridia	Firmicutes_A
ASV129	R	0.0524861	0.197005	-0.333643	0.438615	0.26642	0.789915	1	FALSE	FALSE	Collinsella	Coriobacteriaceae	Coriobacteriales	Coriobacteriia	Actinobacteriota
ASV129	R_BP	0.639277	0.573447	-0.484679	1.76323	1.1148	0.264937	1	FALSE	FALSE	Collinsella	Coriobacteriaceae	Coriobacteriales	Coriobacteriia	Actinobacteriota
ASV130	R	0.356873	0.174707	0.0144469	0.699299	2.04269	0.0410829	1	FALSE	FALSE	Paraprevotella	Bacteroidaceae	Bacteroidales	Bacteroidia	Bacteroidota
ASV130	R_BP	1.03182	0.532631	-0.0121395	2.07577	1.93721	0.0527199	1	FALSE	FALSE	Paraprevotella	Bacteroidaceae	Bacteroidales	Bacteroidia	Bacteroidota
ASV131	R	-0.114053	0.200137	-0.506322	0.278215	-0.569876	0.568762	1	FALSE	FALSE	Dorea	Lachnospiraceae	Lachnospirales	Clostridia	Firmicutes_A
ASV131	R_BP	-0.19393	0.466275	-1.10783	0.719968	-0.415913	0.677474	1	FALSE	FALSE	Dorea	Lachnospiraceae	Lachnospirales	Clostridia	Firmicutes_A
ASV132	R	-0.138127	0.176734	-0.484527	0.208272	-0.781553	0.434477	1	FALSE	FALSE	CAG-313	CAG-313	ML615J-28	Bacilli	Firmicutes
ASV132	R_BP	-0.598911	0.264149	-1.11664	-0.0811798	-2.26733	0.0233703	1	FALSE	FALSE	CAG-313	CAG-313	ML615J-28	Bacilli	Firmicutes
ASV133	R	0.125883	0.223452	-0.312083	0.563849	0.563358	0.573191	1	FALSE	FALSE	Parabacteroides	Tannerellaceae	Bacteroidales	Bacteroidia	Bacteroidota
ASV133	R_BP	0.175227	0.443755	-0.694532	1.04499	0.394874	0.692936	1	FALSE	FALSE	Parabacteroides	Tannerellaceae	Bacteroidales	Bacteroidia	Bacteroidota
ASV134	R	-0.22153	0.220027	-0.652783	0.209722	-1.00683	0.314015	1	FALSE	FALSE	Oscillibacter	Oscillospiraceae	Oscillospirales	Clostridia	Firmicutes_A
ASV134	R_BP	-0.205994	0.559265	-1.30215	0.890165	-0.368329	0.712628	1	FALSE	FALSE	Oscillibacter	Oscillospiraceae	Oscillospirales	Clostridia	Firmicutes_A
ASV136	R	-0.0692423	0.196766	-0.454904	0.316419	-0.351901	0.724912	1	FALSE	FALSE	Faecalibacterium	Ruminococcaceae	Oscillospirales	Clostridia	Firmicutes_A
ASV136	R_BP	0.0266078	0.470668	-0.895902	0.949117	0.0565319	0.954918	1	FALSE	FALSE	Faecalibacterium	Ruminococcaceae	Oscillospirales	Clostridia	Firmicutes_A
ASV139	R	0.101841	0.212522	-0.314702	0.518383	0.479201	0.631795	1	FALSE	FALSE	Collinsella	Coriobacteriaceae	Coriobacteriales	Coriobacteriia	Actinobacteriota
ASV139	R_BP	0.489494	0.524908	-0.539326	1.51831	0.932533	0.351061	1	FALSE	FALSE	Collinsella	Coriobacteriaceae	Coriobacteriales	Coriobacteriia	Actinobacteriota
ASV140	R	0.220419	0.232804	-0.235878	0.676715	0.946799	0.343741	1	FALSE	FALSE	Dorea	Lachnospiraceae	Lachnospirales	Clostridia	Firmicutes_A
ASV140	R_BP	1.23684	0.539396	0.179622	2.29406	2.29301	0.0218477	1	FALSE	FALSE	Dorea	Lachnospiraceae	Lachnospirales	Clostridia	Firmicutes_A
ASV141	R	0.139518	0.174574	-0.202648	0.481684	0.79919	0.424181	1	FALSE	FALSE	Bacteria(d)_unclass.	Bacteria(d)_unclass.	Bacteria(d)_unclass.	Bacteria(d)_unclass.	Bacteria(d)_unclass.
ASV141	R_BP	0.0936162	0.454903	-0.797993	0.985226	0.205794	0.836952	1	FALSE	FALSE	Bacteria(d)_unclass.	Bacteria(d)_unclass.	Bacteria(d)_unclass.	Bacteria(d)_unclass.	Bacteria(d)_unclass.
ASV142	R	0.0726627	0.196084	-0.311663	0.456988	0.370569	0.710959	1	FALSE	FALSE	Parasutterella	Burkholderiaceae	Burkholderiales	Gammaproteobacteria	Proteobacteria
ASV142	R_BP	-0.142777	0.40025	-0.927268	0.641713	-0.35672	0.721301	1	FALSE	FALSE	Parasutterella	Burkholderiaceae	Burkholderiales	Gammaproteobacteria	Proteobacteria
ASV143	R	-0.00503794	0.216225	-0.428839	0.418763	-0.0232995	0.981411	1	FALSE	FALSE	Agathobacter	Lachnospiraceae	Lachnospirales	Clostridia	Firmicutes_A
ASV143	R_BP	0.86269	0.56127	-0.2374	1.96278	1.53703	0.124286	1	FALSE	FALSE	Agathobacter	Lachnospiraceae	Lachnospirales	Clostridia	Firmicutes_A
ASV145	R	-0.141605	0.193531	-0.520925	0.237715	-0.731692	0.464356	1	FALSE	FALSE	Gemmiger	Ruminococcaceae	Oscillospirales	Clostridia	Firmicutes_A
ASV145	R_BP	-0.185802	0.452501	-1.0727	0.701101	-0.410611	0.681358	1	FALSE	FALSE	Gemmiger	Ruminococcaceae	Oscillospirales	Clostridia	Firmicutes_A
ASV147	R	-0.147836	0.180428	-0.501476	0.205803	-0.819364	0.412579	1	FALSE	FALSE	Bifidobacterium	Bifidobacteriaceae	Actinomycetales	Actinomycetia	Actinobacteriota
ASV147	R_BP	-0.280818	0.428316	-1.12032	0.558682	-0.655632	0.512061	1	FALSE	FALSE	Bifidobacterium	Bifidobacteriaceae	Actinomycetales	Actinomycetia	Actinobacteriota
ASV148	R	-0.0940314	0.183951	-0.454576	0.266513	-0.511176	0.609228	1	FALSE	FALSE	ER4	Oscillospiraceae	Oscillospirales	Clostridia	Firmicutes_A
ASV148	R_BP	-0.0549084	0.396833	-0.8327	0.722883	-0.138367	0.889951	1	FALSE	FALSE	ER4	Oscillospiraceae	Oscillospirales	Clostridia	Firmicutes_A
ASV149	R	-0.320298	0.190576	-0.693827	0.0532305	-1.68069	0.0928239	1	FALSE	FALSE	Oscillibacter	Oscillospiraceae	Oscillospirales	Clostridia	Firmicutes_A
ASV149	R_BP	0.079463	0.589887	-1.07672	1.23564	0.134709	0.892842	1	FALSE	FALSE	Oscillibacter	Oscillospiraceae	Oscillospirales	Clostridia	Firmicutes_A
ASV150	R	-0.168888	0.198699	-0.558338	0.220563	-0.849967	0.395343	1	FALSE	FALSE	ER4	Oscillospiraceae	Oscillospirales	Clostridia	Firmicutes_A
ASV150	R_BP	0.0389448	0.476673	-0.895333	0.973223	0.0817014	0.934884	1	FALSE	FALSE	ER4	Oscillospiraceae	Oscillospirales	Clostridia	Firmicutes_A
ASV151	R	0.278589	0.221636	-0.155817	0.712995	1.25697	0.208765	1	FALSE	FALSE	Blautia_A	Lachnospiraceae	Lachnospirales	Clostridia	Firmicutes_A
ASV151	R_BP	0.496463	0.521286	-0.525257	1.51818	0.952381	0.340904	1	FALSE	FALSE	Blautia_A	Lachnospiraceae	Lachnospirales	Clostridia	Firmicutes_A
ASV152	R	0.447026	0.223216	0.00952284	0.88453	2.00266	0.0452136	1	FALSE	FALSE	Blautia_A	Lachnospiraceae	Lachnospirales	Clostridia	Firmicutes_A
ASV152	R_BP	0.732172	0.502953	-0.253616	1.71796	1.45575	0.145463	1	FALSE	FALSE	Blautia_A	Lachnospiraceae	Lachnospirales	Clostridia	Firmicutes_A
ASV154	R	0.0937301	0.212869	-0.323494	0.510954	0.440318	0.659707	1	FALSE	FALSE	Ruminococcus_E	Acutalibacteraceae	Oscillospirales	Clostridia	Firmicutes_A
ASV154	R_BP	-1.03323	0.371429	-1.76123	-0.30523	-2.78177	0.00540632	1	FALSE	FALSE	Ruminococcus_E	Acutalibacteraceae	Oscillospirales	Clostridia	Firmicutes_A
ASV156	R	0.256416	0.204675	-0.144747	0.657579	1.25279	0.21028	1	FALSE	FALSE	Lachnospira	Lachnospiraceae	Lachnospirales	Clostridia	Firmicutes_A
ASV156	R_BP	0.310241	0.538252	-0.744732	1.36521	0.576387	0.564354	1	FALSE	FALSE	Lachnospira	Lachnospiraceae	Lachnospirales	Clostridia	Firmicutes_A
ASV157	R	-0.125638	0.202736	-0.523	0.271724	-0.619711	0.535448	1	FALSE	FALSE	Faecalibacterium	Ruminococcaceae	Oscillospirales	Clostridia	Firmicutes_A
ASV157	R_BP	0.182078	0.49873	-0.795433	1.15959	0.365083	0.715049	1	FALSE	FALSE	Faecalibacterium	Ruminococcaceae	Oscillospirales	Clostridia	Firmicutes_A
ASV160	R	-0.482622	0.204782	-0.883995	-0.0812486	-2.35676	0.0184354	1	FALSE	FALSE	Bacteria(d)_unclass.	Bacteria(d)_unclass.	Bacteria(d)_unclass.	Bacteria(d)_unclass.	Bacteria(d)_unclass.
ASV160	R_BP	-0.165682	0.609276	-1.35986	1.0285	-0.271933	0.785674	1	FALSE	FALSE	Bacteria(d)_unclass.	Bacteria(d)_unclass.	Bacteria(d)_unclass.	Bacteria(d)_unclass.	Bacteria(d)_unclass.
ASV161	R	0.0884378	0.213252	-0.329535	0.506411	0.414711	0.678353	1	FALSE	FALSE	Lachnospiraceae(f)_unclass.	Lachnospiraceae	Lachnospirales	Clostridia	Firmicutes_A
ASV161	R_BP	-0.467238	0.432568	-1.31507	0.380595	-1.08015	0.280076	1	FALSE	FALSE	Lachnospiraceae(f)_unclass.	Lachnospiraceae	Lachnospirales	Clostridia	Firmicutes_A
ASV163	R	-0.301576	0.195338	-0.684439	0.0812872	-1.54386	0.122621	1	FALSE	FALSE	Clostridia(c)_unclass.	Clostridia(c)_unclass.	Clostridia(c)_unclass.	Clostridia	Firmicutes_A
ASV163	R_BP	-0.248225	0.46615	-1.16188	0.66543	-0.5325	0.59438	1	FALSE	FALSE	Clostridia(c)_unclass.	Clostridia(c)_unclass.	Clostridia(c)_unclass.	Clostridia	Firmicutes_A
ASV164	R	-0.0536169	0.205039	-0.455493	0.348259	-0.261497	0.79371	1	FALSE	FALSE	CAG-103	Oscillospiraceae	Oscillospirales	Clostridia	Firmicutes_A
ASV164	R_BP	0.46746	0.451728	-0.417927	1.35285	1.03483	0.30075	1	FALSE	FALSE	CAG-103	Oscillospiraceae	Oscillospirales	Clostridia	Firmicutes_A
ASV167	R	0.301438	0.198808	-0.0882265	0.691102	1.51622	0.129463	1	FALSE	FALSE	Eubacterium_R	Acutalibacteraceae	Oscillospirales	Clostridia	Firmicutes_A
ASV167	R_BP	-0.0251304	0.36056	-0.731827	0.681567	-0.0696984	0.944434	1	FALSE	FALSE	Eubacterium_R	Acutalibacteraceae	Oscillospirales	Clostridia	Firmicutes_A
ASV168	R	-0.0870511	0.192512	-0.464374	0.290272	-0.452185	0.651135	1	FALSE	FALSE	CAG-127	Lachnospiraceae	Lachnospirales	Clostridia	Firmicutes_A
ASV168	R_BP	-0.265165	0.328868	-0.909747	0.379417	-0.806297	0.420072	1	FALSE	FALSE	CAG-127	Lachnospiraceae	Lachnospirales	Clostridia	Firmicutes_A
ASV169	R	0.0219623	0.176497	-0.323972	0.367896	0.124434	0.900971	1	FALSE	FALSE	Bacteria(d)_unclass.	Bacteria(d)_unclass.	Bacteria(d)_unclass.	Bacteria(d)_unclass.	Bacteria(d)_unclass.
ASV169	R_BP	0.107013	0.475864	-0.825679	1.03971	0.224883	0.822071	1	FALSE	FALSE	Bacteria(d)_unclass.	Bacteria(d)_unclass.	Bacteria(d)_unclass.	Bacteria(d)_unclass.	Bacteria(d)_unclass.
ASV170	R	-0.321001	0.215889	-0.744143	0.10214	-1.48688	0.137045	1	FALSE	FALSE	Bariatricus	Lachnospiraceae	Lachnospirales	Clostridia	Firmicutes_A
ASV170	R_BP	-0.799938	0.463336	-1.70808	0.108201	-1.72647	0.0842623	1	FALSE	FALSE	Bariatricus	Lachnospiraceae	Lachnospirales	Clostridia	Firmicutes_A
ASV171	R	-0.258296	0.192062	-0.634736	0.118145	-1.34486	0.178671	1	FALSE	FALSE	Alistipes_A	Rikenellaceae	Bacteroidales	Bacteroidia	Bacteroidota
ASV171	R_BP	-0.196173	0.446592	-1.07149	0.679147	-0.439268	0.660468	1	FALSE	FALSE	Alistipes_A	Rikenellaceae	Bacteroidales	Bacteroidia	Bacteroidota
ASV172	R	-0.0297394	0.214743	-0.450635	0.391156	-0.138489	0.889854	1	FALSE	FALSE	Fusicatenibacter	Lachnospiraceae	Lachnospirales	Clostridia	Firmicutes_A
ASV172	R_BP	-1.1981	0.348016	-1.88021	-0.515989	-3.44266	0.000576024	0.257483	FALSE	FALSE	Fusicatenibacter	Lachnospiraceae	Lachnospirales	Clostridia	Firmicutes_A
ASV174	R	0.661773	0.21896	0.232611	1.09093	3.02235	0.00250822	1	FALSE	FALSE	Lachnospiraceae(f)_unclass.	Lachnospiraceae	Lachnospirales	Clostridia	Firmicutes_A
ASV174	R_BP	0.797984	0.536343	-0.253248	1.84922	1.48783	0.136797	1	FALSE	FALSE	Lachnospiraceae(f)_unclass.	Lachnospiraceae	Lachnospirales	Clostridia	Firmicutes_A
ASV176	R	0.235535	0.206263	-0.168742	0.639811	1.14191	0.253491	1	FALSE	FALSE	Clostridia(c)_unclass.	Clostridia(c)_unclass.	Clostridia(c)_unclass.	Clostridia	Firmicutes_A
ASV176	R_BP	0.0177492	0.500311	-0.96286	0.998358	0.0354763	0.9717	1	FALSE	FALSE	Clostridia(c)_unclass.	Clostridia(c)_unclass.	Clostridia(c)_unclass.	Clostridia	Firmicutes_A
ASV177	R	-0.143764	0.205476	-0.546497	0.258968	-0.699665	0.484137	1	FALSE	FALSE	Mediterraneibacter	Lachnospiraceae	Lachnospirales	Clostridia	Firmicutes_A
ASV177	R_BP	0.816226	0.601085	-0.361901	1.99435	1.35792	0.174489	1	FALSE	FALSE	Mediterraneibacter	Lachnospiraceae	Lachnospirales	Clostridia	Firmicutes_A
ASV179	R	0.0366231	0.202239	-0.359765	0.433011	0.181088	0.856298	1	FALSE	FALSE	Roseburia	Lachnospiraceae	Lachnospirales	Clostridia	Firmicutes_A
ASV179	R_BP	0.478824	0.517194	-0.534875	1.49252	0.925812	0.354544	1	FALSE	FALSE	Roseburia	Lachnospiraceae	Lachnospirales	Clostridia	Firmicutes_A
ASV180	R	0.536383	0.210615	0.123578	0.949188	2.54675	0.0108731	1	FALSE	FALSE	Oscillibacter	Oscillospiraceae	Oscillospirales	Clostridia	Firmicutes_A
ASV180	R_BP	0.588678	0.548088	-0.485575	1.66293	1.07406	0.282797	1	FALSE	FALSE	Oscillibacter	Oscillospiraceae	Oscillospirales	Clostridia	Firmicutes_A
ASV184	R	-0.00344046	0.188137	-0.372188	0.365307	-0.018287	0.98541	1	FALSE	FALSE	Oscillospirales(o)_unclass.	Oscillospirales(o)_unclass.	Oscillospirales	Clostridia	Firmicutes_A
ASV184	R_BP	-0.0180233	0.439371	-0.879191	0.843144	-0.0410207	0.967279	1	FALSE	FALSE	Oscillospirales(o)_unclass.	Oscillospirales(o)_unclass.	Oscillospirales	Clostridia	Firmicutes_A
ASV185	R	0.306351	0.192942	-0.0718149	0.684516	1.58779	0.112334	1	FALSE	FALSE	Clostridia(c)_unclass.	Clostridia(c)_unclass.	Clostridia(c)_unclass.	Clostridia	Firmicutes_A
ASV185	R_BP	0.218586	0.490937	-0.743651	1.18082	0.445243	0.656144	1	FALSE	FALSE	Clostridia(c)_unclass.	Clostridia(c)_unclass.	Clostridia(c)_unclass.	Clostridia	Firmicutes_A
ASV186	R	0.287373	0.159402	-0.0250552	0.599802	1.80282	0.0714168	1	FALSE	FALSE	Bacteroides	Bacteroidaceae	Bacteroidales	Bacteroidia	Bacteroidota
ASV186	R_BP	-0.0427632	0.197253	-0.429379	0.343853	-0.216793	0.828369	1	FALSE	FALSE	Bacteroides	Bacteroidaceae	Bacteroidales	Bacteroidia	Bacteroidota
ASV187	R	0.0042285	0.202186	-0.392055	0.400512	0.020914	0.983314	1	FALSE	FALSE	Clostridia(c)_unclass.	Clostridia(c)_unclass.	Clostridia(c)_unclass.	Clostridia	Firmicutes_A
ASV187	R_BP	0.80592	0.538097	-0.24875	1.86059	1.49772	0.134205	1	FALSE	FALSE	Clostridia(c)_unclass.	Clostridia(c)_unclass.	Clostridia(c)_unclass.	Clostridia	Firmicutes_A
ASV189	R	0.0576122	0.18853	-0.311906	0.427131	0.305587	0.759919	1	FALSE	FALSE	Bifidobacterium	Bifidobacteriaceae	Actinomycetales	Actinomycetia	Actinobacteriota
ASV189	R_BP	-0.686109	0.255978	-1.18782	-0.184393	-2.68035	0.00735459	1	FALSE	FALSE	Bifidobacterium	Bifidobacteriaceae	Actinomycetales	Actinomycetia	Actinobacteriota
ASV191	R	-0.222816	0.191918	-0.598976	0.153344	-1.16099	0.245645	1	FALSE	FALSE	Bacteria(d)_unclass.	Bacteria(d)_unclass.	Bacteria(d)_unclass.	Bacteria(d)_unclass.	Bacteria(d)_unclass.
ASV191	R_BP	0.295931	0.450149	-0.586361	1.17822	0.657407	0.510919	1	FALSE	FALSE	Bacteria(d)_unclass.	Bacteria(d)_unclass.	Bacteria(d)_unclass.	Bacteria(d)_unclass.	Bacteria(d)_unclass.
ASV192	R	-0.261746	0.15999	-0.575326	0.0518345	-1.63601	0.101837	1	FALSE	FALSE	CAG-83	Oscillospiraceae	Oscillospirales	Clostridia	Firmicutes_A
ASV192	R_BP	0.476122	0.430594	-0.367842	1.32009	1.10573	0.268842	1	FALSE	FALSE	CAG-83	Oscillospiraceae	Oscillospirales	Clostridia	Firmicutes_A
ASV193	R	0.451279	0.186707	0.0853332	0.817225	2.41704	0.0156471	1	FALSE	FALSE	Bacteroides	Bacteroidaceae	Bacteroidales	Bacteroidia	Bacteroidota
ASV193	R_BP	-0.122608	0.253033	-0.618553	0.373338	-0.484551	0.627995	1	FALSE	FALSE	Bacteroides	Bacteroidaceae	Bacteroidales	Bacteroidia	Bacteroidota
ASV194	R	-0.152091	0.215672	-0.574809	0.270627	-0.705196	0.480688	1	FALSE	FALSE	Faecalibacterium	Ruminococcaceae	Oscillospirales	Clostridia	Firmicutes_A
ASV194	R_BP	0.887202	0.613569	-0.315393	2.0898	1.44597	0.148186	1	FALSE	FALSE	Faecalibacterium	Ruminococcaceae	Oscillospirales	Clostridia	Firmicutes_A
ASV196	R	0.264521	0.208289	-0.143725	0.672767	1.26997	0.204095	1	FALSE	FALSE	Gemmiger	Ruminococcaceae	Oscillospirales	Clostridia	Firmicutes_A
ASV196	R_BP	0.896726	0.577919	-0.235996	2.02945	1.55165	0.120747	1	FALSE	FALSE	Gemmiger	Ruminococcaceae	Oscillospirales	Clostridia	Firmicutes_A
ASV197	R	-0.146284	0.187798	-0.514368	0.221801	-0.77894	0.436015	1	FALSE	FALSE	Agathobacter	Lachnospiraceae	Lachnospirales	Clostridia	Firmicutes_A
ASV197	R_BP	0.260961	0.445006	-0.611252	1.13317	0.58642	0.557594	1	FALSE	FALSE	Agathobacter	Lachnospiraceae	Lachnospirales	Clostridia	Firmicutes_A
ASV198	R	-0.0304357	0.183373	-0.389847	0.328975	-0.165977	0.868175	1	FALSE	FALSE	Alistipes	Rikenellaceae	Bacteroidales	Bacteroidia	Bacteroidota
ASV198	R_BP	1.45745	0.498881	0.479646	2.43526	2.92144	0.00348414	1	FALSE	FALSE	Alistipes	Rikenellaceae	Bacteroidales	Bacteroidia	Bacteroidota
ASV199	R	-0.122598	0.181241	-0.477831	0.232635	-0.676433	0.498766	1	FALSE	FALSE	Erysipelatoclostridium	Erysipelatoclostridiaceae	Erysipelotrichales	Bacilli	Firmicutes
ASV199	R_BP	0.381608	0.427949	-0.457171	1.22039	0.891715	0.372546	1	FALSE	FALSE	Erysipelatoclostridium	Erysipelatoclostridiaceae	Erysipelotrichales	Bacilli	Firmicutes
ASV200	R	0.0668182	0.182508	-0.290897	0.424533	0.366112	0.714282	1	FALSE	FALSE	Ruminococcus_D	Ruminococcaceae	Oscillospirales	Clostridia	Firmicutes_A
ASV200	R_BP	0.43362	0.542706	-0.630083	1.49732	0.798997	0.424292	1	FALSE	FALSE	Ruminococcus_D	Ruminococcaceae	Oscillospirales	Clostridia	Firmicutes_A
ASV202	R	-0.0540655	0.15814	-0.36402	0.255889	-0.341884	0.732438	1	FALSE	FALSE	Parabacteroides	Tannerellaceae	Bacteroidales	Bacteroidia	Bacteroidota
ASV202	R_BP	-0.141462	0.315655	-0.760145	0.477221	-0.448155	0.654041	1	FALSE	FALSE	Parabacteroides	Tannerellaceae	Bacteroidales	Bacteroidia	Bacteroidota
ASV204	R	-0.042291	0.177565	-0.390319	0.305737	-0.238171	0.811748	1	FALSE	FALSE	Alistipes_A	Rikenellaceae	Bacteroidales	Bacteroidia	Bacteroidota
ASV204	R_BP	-0.41509	0.24142	-0.888274	0.0580933	-1.71937	0.0855473	1	FALSE	FALSE	Alistipes_A	Rikenellaceae	Bacteroidales	Bacteroidia	Bacteroidota
ASV205	R	0.0181377	0.197859	-0.369667	0.405942	0.0916698	0.92696	1	FALSE	FALSE	Blautia_A	Lachnospiraceae	Lachnospirales	Clostridia	Firmicutes_A
ASV205	R_BP	0.178441	0.529606	-0.859586	1.21647	0.336933	0.736168	1	FALSE	FALSE	Blautia_A	Lachnospiraceae	Lachnospirales	Clostridia	Firmicutes_A
ASV206	R	-0.308147	0.19573	-0.691778	0.0754833	-1.57435	0.115407	1	FALSE	FALSE	Parabacteroides	Tannerellaceae	Bacteroidales	Bacteroidia	Bacteroidota
ASV206	R_BP	-0.287737	0.373524	-1.01985	0.44437	-0.770331	0.441104	1	FALSE	FALSE	Parabacteroides	Tannerellaceae	Bacteroidales	Bacteroidia	Bacteroidota
ASV213	R	-0.126413	0.167324	-0.454368	0.201542	-0.7555	0.449949	1	FALSE	FALSE	Bacteria(d)_unclass.	Bacteria(d)_unclass.	Bacteria(d)_unclass.	Bacteria(d)_unclass.	Bacteria(d)_unclass.
ASV213	R_BP	-0.0968204	0.399895	-0.880614	0.686973	-0.242115	0.808691	1	FALSE	FALSE	Bacteria(d)_unclass.	Bacteria(d)_unclass.	Bacteria(d)_unclass.	Bacteria(d)_unclass.	Bacteria(d)_unclass.
ASV214	R	-0.238203	0.193678	-0.617811	0.141405	-1.22989	0.218737	1	FALSE	FALSE	Tidjanibacter	Rikenellaceae	Bacteroidales	Bacteroidia	Bacteroidota
ASV214	R_BP	-0.802968	0.261649	-1.3158	-0.290136	-3.06887	0.00214869	0.95187	FALSE	FALSE	Tidjanibacter	Rikenellaceae	Bacteroidales	Bacteroidia	Bacteroidota
ASV216	R	0.233416	0.172156	-0.10401	0.570841	1.35584	0.175151	1	FALSE	FALSE	UBA11471	UBA11471	Bacteroidales	Bacteroidia	Bacteroidota
ASV216	R_BP	0.506847	0.425993	-0.328099	1.34179	1.1898	0.234125	1	FALSE	FALSE	UBA11471	UBA11471	Bacteroidales	Bacteroidia	Bacteroidota
ASV217	R	-0.0647819	0.14199	-0.343081	0.213518	-0.456244	0.648215	1	FALSE	FALSE	Phil1	CAG-138	Christensenellales	Clostridia_A	Firmicutes_A
ASV217	R_BP	0.0196386	0.276907	-0.5231	0.562377	0.0709212	0.94346	1	FALSE	FALSE	Phil1	CAG-138	Christensenellales	Clostridia_A	Firmicutes_A
ASV218	R	-0.0222821	0.204098	-0.422314	0.37775	-0.109173	0.913065	1	FALSE	FALSE	Intestinibacter	Peptostreptococcaceae	Peptostreptococcales	Clostridia	Firmicutes_A
ASV218	R_BP	-0.417975	0.457658	-1.31498	0.479035	-0.91329	0.36109	1	FALSE	FALSE	Intestinibacter	Peptostreptococcaceae	Peptostreptococcales	Clostridia	Firmicutes_A
ASV219	R	0.0358884	0.181528	-0.319907	0.391683	0.197702	0.843278	1	FALSE	FALSE	Clostridia(c)_unclass.	Clostridia(c)_unclass.	Clostridia(c)_unclass.	Clostridia	Firmicutes_A
ASV219	R_BP	0.160321	0.402856	-0.629277	0.949919	0.39796	0.69066	1	FALSE	FALSE	Clostridia(c)_unclass.	Clostridia(c)_unclass.	Clostridia(c)_unclass.	Clostridia	Firmicutes_A
ASV220	R	0.0751919	0.184903	-0.287218	0.437602	0.406656	0.68426	1	FALSE	FALSE	Alistipes	Rikenellaceae	Bacteroidales	Bacteroidia	Bacteroidota
ASV220	R_BP	0.162944	0.513749	-0.844003	1.16989	0.317168	0.751116	1	FALSE	FALSE	Alistipes	Rikenellaceae	Bacteroidales	Bacteroidia	Bacteroidota
ASV222	R	0.128824	0.190444	-0.244445	0.502094	0.676444	0.498759	1	FALSE	FALSE	Bilophila	Desulfovibrionaceae	Desulfovibrionales	Desulfovibrionia	Desulfobacterota
ASV222	R_BP	-0.480859	0.262607	-0.995569	0.0338516	-1.83109	0.0670865	1	FALSE	FALSE	Bilophila	Desulfovibrionaceae	Desulfovibrionales	Desulfovibrionia	Desulfobacterota
ASV223	R	-0.276425	0.190602	-0.650004	0.0971546	-1.45027	0.146982	1	FALSE	FALSE	Bacteria(d)_unclass.	Bacteria(d)_unclass.	Bacteria(d)_unclass.	Bacteria(d)_unclass.	Bacteria(d)_unclass.
ASV223	R_BP	0.192483	0.47079	-0.730264	1.11523	0.408852	0.682648	1	FALSE	FALSE	Bacteria(d)_unclass.	Bacteria(d)_unclass.	Bacteria(d)_unclass.	Bacteria(d)_unclass.	Bacteria(d)_unclass.
ASV230	R	0.0236978	0.18357	-0.3361	0.383496	0.129094	0.897283	1	FALSE	FALSE	Bacteroidales(o)_unclass.	Bacteroidales(o)_unclass.	Bacteroidales	Bacteroidia	Bacteroidota
ASV230	R_BP	0.459583	0.395416	-0.315433	1.2346	1.16228	0.245123	1	FALSE	FALSE	Bacteroidales(o)_unclass.	Bacteroidales(o)_unclass.	Bacteroidales	Bacteroidia	Bacteroidota
ASV231	R	-0.117194	0.169802	-0.450007	0.215618	-0.690182	0.49008	1	FALSE	FALSE	CAG-170	Oscillospiraceae	Oscillospirales	Clostridia	Firmicutes_A
ASV231	R_BP	0.268536	0.522981	-0.756507	1.29358	0.513472	0.607621	1	FALSE	FALSE	CAG-170	Oscillospiraceae	Oscillospirales	Clostridia	Firmicutes_A
ASV232	R	-0.0408129	0.204578	-0.441785	0.360159	-0.199498	0.841873	1	FALSE	FALSE	Bacteria(d)_unclass.	Bacteria(d)_unclass.	Bacteria(d)_unclass.	Bacteria(d)_unclass.	Bacteria(d)_unclass.
ASV232	R_BP	0.369587	0.444656	-0.501939	1.24111	0.831175	0.405875	1	FALSE	FALSE	Bacteria(d)_unclass.	Bacteria(d)_unclass.	Bacteria(d)_unclass.	Bacteria(d)_unclass.	Bacteria(d)_unclass.
ASV235	R	0.0840652	0.165594	-0.2405	0.40863	0.507658	0.611693	1	FALSE	FALSE	Bacteria(d)_unclass.	Bacteria(d)_unclass.	Bacteria(d)_unclass.	Bacteria(d)_unclass.	Bacteria(d)_unclass.
ASV235	R_BP	0.31285	0.473116	-0.614456	1.24016	0.661255	0.508449	1	FALSE	FALSE	Bacteria(d)_unclass.	Bacteria(d)_unclass.	Bacteria(d)_unclass.	Bacteria(d)_unclass.	Bacteria(d)_unclass.
ASV236	R	-0.0849676	0.179399	-0.43659	0.266655	-0.473623	0.635769	1	FALSE	FALSE	UBA738	Oscillospiraceae	Oscillospirales	Clostridia	Firmicutes_A
ASV236	R_BP	-0.330209	0.326025	-0.969217	0.308799	-1.01283	0.311139	1	FALSE	FALSE	UBA738	Oscillospiraceae	Oscillospirales	Clostridia	Firmicutes_A
ASV237	R	0.0175986	0.134581	-0.24618	0.281377	0.130766	0.89596	1	FALSE	FALSE	Ruminiclostridium_E	Ruminococcaceae	Oscillospirales	Clostridia	Firmicutes_A
ASV237	R_BP	-0.346905	0.172864	-0.685719	-0.00809118	-2.00681	0.0447703	1	FALSE	FALSE	Ruminiclostridium_E	Ruminococcaceae	Oscillospirales	Clostridia	Firmicutes_A
ASV238	R	0.01694	0.141046	-0.259511	0.293391	0.120102	0.904402	1	FALSE	FALSE	Ruminiclostridium_E	Ruminococcaceae	Oscillospirales	Clostridia	Firmicutes_A
ASV238	R_BP	0.448845	0.42098	-0.376276	1.27397	1.06619	0.286337	1	FALSE	FALSE	Ruminiclostridium_E	Ruminococcaceae	Oscillospirales	Clostridia	Firmicutes_A
ASV239	R	-0.218207	0.173928	-0.559106	0.122692	-1.25458	0.20963	1	FALSE	FALSE	Faecalibacterium	Ruminococcaceae	Oscillospirales	Clostridia	Firmicutes_A
ASV239	R_BP	-0.386516	0.376312	-1.12409	0.351056	-1.02711	0.304367	1	FALSE	FALSE	Faecalibacterium	Ruminococcaceae	Oscillospirales	Clostridia	Firmicutes_A
ASV240	R	0.00540329	0.142978	-0.274834	0.28564	0.037791	0.969854	1	FALSE	FALSE	Collinsella	Coriobacteriaceae	Coriobacteriales	Coriobacteriia	Actinobacteriota
ASV240	R_BP	-0.0601652	0.305914	-0.659756	0.539426	-0.196674	0.844083	1	FALSE	FALSE	Collinsella	Coriobacteriaceae	Coriobacteriales	Coriobacteriia	Actinobacteriota
ASV241	R	0.0912938	0.183434	-0.268237	0.450824	0.497693	0.6187	1	FALSE	FALSE	Faecalibacterium	Ruminococcaceae	Oscillospirales	Clostridia	Firmicutes_A
ASV241	R_BP	0.162925	0.515585	-0.847622	1.17347	0.316001	0.752002	1	FALSE	FALSE	Faecalibacterium	Ruminococcaceae	Oscillospirales	Clostridia	Firmicutes_A
ASV242	R	0.0240688	0.198369	-0.364735	0.412873	0.121333	0.903427	1	FALSE	FALSE	Anaerobutyricum	Lachnospiraceae	Lachnospirales	Clostridia	Firmicutes_A
ASV242	R_BP	0.373921	0.465827	-0.5391	1.28694	0.802703	0.422147	1	FALSE	FALSE	Anaerobutyricum	Lachnospiraceae	Lachnospirales	Clostridia	Firmicutes_A
ASV244	R	-0.0434209	0.15811	-0.353317	0.266475	-0.274624	0.783605	1	FALSE	FALSE	CAG-314	CAG-314	Christensenellales	Clostridia_A	Firmicutes_A
ASV244	R_BP	-0.251499	0.167384	-0.579572	0.0765746	-1.50252	0.132962	1	FALSE	FALSE	CAG-314	CAG-314	Christensenellales	Clostridia_A	Firmicutes_A
ASV245	R	0.33369	0.186911	-0.0326553	0.700036	1.78529	0.0742144	1	FALSE	FALSE	Erysipelatoclostridium	Erysipelatoclostridiaceae	Erysipelotrichales	Bacilli	Firmicutes
ASV245	R_BP	0.193997	0.366813	-0.524956	0.912949	0.528871	0.596895	1	FALSE	FALSE	Erysipelatoclostridium	Erysipelatoclostridiaceae	Erysipelotrichales	Bacilli	Firmicutes
ASV246	R	0.1102	0.190791	-0.26375	0.48415	0.577596	0.563537	1	FALSE	FALSE	Odoribacter	Marinifilaceae	Bacteroidales	Bacteroidia	Bacteroidota
ASV246	R_BP	0.135625	0.496801	-0.838105	1.10936	0.272996	0.784856	1	FALSE	FALSE	Odoribacter	Marinifilaceae	Bacteroidales	Bacteroidia	Bacteroidota
ASV249	R	-0.182389	0.185599	-0.546164	0.181386	-0.982701	0.325755	1	FALSE	FALSE	Faecalibacterium	Ruminococcaceae	Oscillospirales	Clostridia	Firmicutes_A
ASV249	R_BP	-0.499159	0.440863	-1.36325	0.364933	-1.13223	0.257538	1	FALSE	FALSE	Faecalibacterium	Ruminococcaceae	Oscillospirales	Clostridia	Firmicutes_A
ASV250	R	0.0296973	0.187142	-0.337101	0.396496	0.158688	0.873914	1	FALSE	FALSE	CAG-41	UBA1381	Monoglobales_A	Clostridia	Firmicutes_A
ASV250	R_BP	-0.0406136	0.428692	-0.88085	0.799623	-0.0947384	0.924523	1	FALSE	FALSE	CAG-41	UBA1381	Monoglobales_A	Clostridia	Firmicutes_A
ASV253	R	-0.441685	0.174958	-0.784603	-0.098768	-2.52452	0.0115855	1	FALSE	FALSE	Bacteria(d)_unclass.	Bacteria(d)_unclass.	Bacteria(d)_unclass.	Bacteria(d)_unclass.	Bacteria(d)_unclass.
ASV253	R_BP	-0.576167	0.259916	-1.0856	-0.0667316	-2.21674	0.0266407	1	FALSE	FALSE	Bacteria(d)_unclass.	Bacteria(d)_unclass.	Bacteria(d)_unclass.	Bacteria(d)_unclass.	Bacteria(d)_unclass.
ASV258	R	-0.121954	0.167443	-0.450143	0.206235	-0.72833	0.466411	1	FALSE	FALSE	Bifidobacterium	Bifidobacteriaceae	Actinomycetales	Actinomycetia	Actinobacteriota
ASV258	R_BP	0.277358	0.431437	-0.568259	1.12297	0.64287	0.520308	1	FALSE	FALSE	Bifidobacterium	Bifidobacteriaceae	Actinomycetales	Actinomycetia	Actinobacteriota
ASV259	R	-0.0585644	0.184174	-0.419545	0.302416	-0.317985	0.750497	1	FALSE	FALSE	Roseburia	Lachnospiraceae	Lachnospirales	Clostridia	Firmicutes_A
ASV259	R_BP	-0.109889	0.43288	-0.958333	0.738556	-0.253855	0.799607	1	FALSE	FALSE	Roseburia	Lachnospiraceae	Lachnospirales	Clostridia	Firmicutes_A
ASV261	R	-0.0882565	0.184339	-0.449561	0.273048	-0.478774	0.6321	1	FALSE	FALSE	Eubacterium_R	Acutalibacteraceae	Oscillospirales	Clostridia	Firmicutes_A
ASV261	R_BP	0.344102	0.452015	-0.541847	1.23005	0.761263	0.4465	1	FALSE	FALSE	Eubacterium_R	Acutalibacteraceae	Oscillospirales	Clostridia	Firmicutes_A
ASV262	R	0.111681	0.174682	-0.230696	0.454058	0.639336	0.522604	1	FALSE	FALSE	Coprobacter	Coprobacteraceae	Bacteroidales	Bacteroidia	Bacteroidota
ASV262	R_BP	-0.0520781	0.273655	-0.588442	0.484286	-0.190305	0.84907	1	FALSE	FALSE	Coprobacter	Coprobacteraceae	Bacteroidales	Bacteroidia	Bacteroidota
ASV263	R	-0.0759188	0.19872	-0.465409	0.313571	-0.38204	0.702432	1	FALSE	FALSE	Blautia_A	Lachnospiraceae	Lachnospirales	Clostridia	Firmicutes_A
ASV263	R_BP	-0.125237	0.516016	-1.13663	0.886154	-0.242699	0.808239	1	FALSE	FALSE	Blautia_A	Lachnospiraceae	Lachnospirales	Clostridia	Firmicutes_A
ASV265	R	-0.124621	0.192643	-0.502201	0.25296	-0.6469	0.517697	1	FALSE	FALSE	Bariatricus	Lachnospiraceae	Lachnospirales	Clostridia	Firmicutes_A
ASV265	R_BP	1.19177	0.492119	0.227221	2.15633	2.42172	0.0154472	1	FALSE	FALSE	Bariatricus	Lachnospiraceae	Lachnospirales	Clostridia	Firmicutes_A
ASV266	R	0.0805948	0.170187	-0.252971	0.414161	0.473567	0.635809	1	FALSE	FALSE	Bacteria(d)_unclass.	Bacteria(d)_unclass.	Bacteria(d)_unclass.	Bacteria(d)_unclass.	Bacteria(d)_unclass.
ASV266	R_BP	-0.534076	0.213076	-0.951704	-0.116448	-2.50651	0.012193	1	FALSE	FALSE	Bacteria(d)_unclass.	Bacteria(d)_unclass.	Bacteria(d)_unclass.	Bacteria(d)_unclass.	Bacteria(d)_unclass.
ASV267	R	-0.25646	0.183156	-0.615446	0.102525	-1.40023	0.161444	1	FALSE	FALSE	Bilophila	Desulfovibrionaceae	Desulfovibrionales	Desulfovibrionia	Desulfobacterota
ASV267	R_BP	0.0256258	0.467487	-0.890648	0.9419	0.0548162	0.956285	1	FALSE	FALSE	Bilophila	Desulfovibrionaceae	Desulfovibrionales	Desulfovibrionia	Desulfobacterota
ASV268	R	0.0507582	0.194581	-0.33062	0.432137	0.260859	0.794201	1	FALSE	FALSE	Enterocloster	Lachnospiraceae	Lachnospirales	Clostridia	Firmicutes_A
ASV268	R_BP	-0.0576619	0.373794	-0.790299	0.674975	-0.154261	0.877404	1	FALSE	FALSE	Enterocloster	Lachnospiraceae	Lachnospirales	Clostridia	Firmicutes_A
ASV269	R	0.329157	0.143798	0.047313	0.611001	2.28902	0.022078	1	FALSE	FALSE	Clostridia(c)_unclass.	Clostridia(c)_unclass.	Clostridia(c)_unclass.	Clostridia	Firmicutes_A
ASV269	R_BP	0.657649	0.445277	-0.215094	1.53039	1.47694	0.139691	1	FALSE	FALSE	Clostridia(c)_unclass.	Clostridia(c)_unclass.	Clostridia(c)_unclass.	Clostridia	Firmicutes_A
ASV270	R	0.21478	0.150633	-0.0804614	0.510022	1.42585	0.153913	1	FALSE	FALSE	Faecalitalea	Erysipelotrichaceae	Erysipelotrichales	Bacilli	Firmicutes
ASV270	R_BP	-0.0819025	0.24961	-0.571139	0.407334	-0.328121	0.74282	1	FALSE	FALSE	Faecalitalea	Erysipelotrichaceae	Erysipelotrichales	Bacilli	Firmicutes
ASV271	R	0.118921	0.195595	-0.264444	0.502287	0.607998	0.543189	1	FALSE	FALSE	Ruminococcus_B	Lachnospiraceae	Lachnospirales	Clostridia	Firmicutes_A
ASV271	R_BP	-0.580802	0.235524	-1.04243	-0.119175	-2.466	0.0136631	1	FALSE	FALSE	Ruminococcus_B	Lachnospiraceae	Lachnospirales	Clostridia	Firmicutes_A
ASV276	R	0.127066	0.158458	-0.183513	0.437644	0.801886	0.422619	1	FALSE	FALSE	Bilophila	Desulfovibrionaceae	Desulfovibrionales	Desulfovibrionia	Desulfobacterota
ASV276	R_BP	0.0290074	0.346122	-0.649392	0.707406	0.083807	0.93321	1	FALSE	FALSE	Bilophila	Desulfovibrionaceae	Desulfovibrionales	Desulfovibrionia	Desulfobacterota
ASV277	R	0.107843	0.148931	-0.184063	0.399748	0.724109	0.468999	1	FALSE	FALSE	ER4	Oscillospiraceae	Oscillospirales	Clostridia	Firmicutes_A
ASV277	R_BP	0.287398	0.422008	-0.539738	1.11453	0.681024	0.495856	1	FALSE	FALSE	ER4	Oscillospiraceae	Oscillospirales	Clostridia	Firmicutes_A
ASV283	R	0.0468796	0.148804	-0.244776	0.338535	0.315043	0.752729	1	FALSE	FALSE	CAG-306	Gastranaerophilaceae	Gastranaerophilales	Vampirovibrionia	Cyanobacteria
ASV283	R_BP	0.182534	0.515705	-0.828248	1.19332	0.353951	0.723376	1	FALSE	FALSE	CAG-306	Gastranaerophilaceae	Gastranaerophilales	Vampirovibrionia	Cyanobacteria
ASV284	R	0.189057	0.187465	-0.178374	0.556489	1.00849	0.313218	1	FALSE	FALSE	Anaerostipes	Lachnospiraceae	Lachnospirales	Clostridia	Firmicutes_A
ASV284	R_BP	0.582562	0.486938	-0.371836	1.53696	1.19638	0.231549	1	FALSE	FALSE	Anaerostipes	Lachnospiraceae	Lachnospirales	Clostridia	Firmicutes_A
ASV285	R	0.0702904	0.148147	-0.220077	0.360658	0.474465	0.635168	1	FALSE	FALSE	Bifidobacterium	Bifidobacteriaceae	Actinomycetales	Actinomycetia	Actinobacteriota
ASV285	R_BP	0.0835555	0.239799	-0.386451	0.553562	0.348439	0.72751	1	FALSE	FALSE	Bifidobacterium	Bifidobacteriaceae	Actinomycetales	Actinomycetia	Actinobacteriota
ASV287	R	-0.22572	0.153059	-0.525715	0.0742752	-1.47473	0.140286	1	FALSE	FALSE	CAG-495	CAG-239	RF32	Alphaproteobacteria	Proteobacteria
ASV287	R_BP	-0.10271	0.256665	-0.605773	0.400353	-0.400173	0.689029	1	FALSE	FALSE	CAG-495	CAG-239	RF32	Alphaproteobacteria	Proteobacteria
ASV289	R	-0.0272813	0.163375	-0.347495	0.292933	-0.166986	0.867381	1	FALSE	FALSE	ER4	Oscillospiraceae	Oscillospirales	Clostridia	Firmicutes_A
ASV289	R_BP	-0.250052	0.378276	-0.991473	0.491368	-0.661032	0.508592	1	FALSE	FALSE	ER4	Oscillospiraceae	Oscillospirales	Clostridia	Firmicutes_A
ASV290	R	0.0181046	0.157994	-0.291563	0.327773	0.11459	0.90877	1	FALSE	FALSE	Faecalibacterium	Ruminococcaceae	Oscillospirales	Clostridia	Firmicutes_A
ASV290	R_BP	0.652265	0.475111	-0.278953	1.58348	1.37287	0.169793	1	FALSE	FALSE	Faecalibacterium	Ruminococcaceae	Oscillospirales	Clostridia	Firmicutes_A
ASV291	R	-0.158797	0.171692	-0.495313	0.177718	-0.924899	0.355018	1	FALSE	FALSE	Parabacteroides	Tannerellaceae	Bacteroidales	Bacteroidia	Bacteroidota
ASV291	R_BP	-0.299129	0.303543	-0.894073	0.295816	-0.985457	0.3244	1	FALSE	FALSE	Parabacteroides	Tannerellaceae	Bacteroidales	Bacteroidia	Bacteroidota
ASV293	R	0.165077	0.176464	-0.180792	0.510947	0.935472	0.349545	1	FALSE	FALSE	Bacteria(d)_unclass.	Bacteria(d)_unclass.	Bacteria(d)_unclass.	Bacteria(d)_unclass.	Bacteria(d)_unclass.
ASV293	R_BP	0.752794	0.437911	-0.105512	1.6111	1.71906	0.0856042	1	FALSE	FALSE	Bacteria(d)_unclass.	Bacteria(d)_unclass.	Bacteria(d)_unclass.	Bacteria(d)_unclass.	Bacteria(d)_unclass.
ASV295	R	-0.0845712	0.165304	-0.408567	0.239425	-0.51161	0.608924	1	FALSE	FALSE	Parasutterella	Burkholderiaceae	Burkholderiales	Gammaproteobacteria	Proteobacteria
ASV295	R_BP	0.246745	0.38598	-0.509775	1.00327	0.639269	0.522648	1	FALSE	FALSE	Parasutterella	Burkholderiaceae	Burkholderiales	Gammaproteobacteria	Proteobacteria
ASV296	R	0.148333	0.185681	-0.215602	0.512268	0.798858	0.424373	1	FALSE	FALSE	Bacteria(d)_unclass.	Bacteria(d)_unclass.	Bacteria(d)_unclass.	Bacteria(d)_unclass.	Bacteria(d)_unclass.
ASV296	R_BP	0.164424	0.41641	-0.65174	0.980588	0.39486	0.692946	1	FALSE	FALSE	Bacteria(d)_unclass.	Bacteria(d)_unclass.	Bacteria(d)_unclass.	Bacteria(d)_unclass.	Bacteria(d)_unclass.
ASV303	R	0.130112	0.174264	-0.211445	0.471669	0.746637	0.455283	1	FALSE	FALSE	Streptococcus	Streptococcaceae	Lactobacillales	Bacilli	Firmicutes
ASV303	R_BP	-0.331143	0.309238	-0.93725	0.274964	-1.07083	0.284244	1	FALSE	FALSE	Streptococcus	Streptococcaceae	Lactobacillales	Bacilli	Firmicutes
ASV305	R	-0.221686	0.17508	-0.564843	0.121471	-1.26619	0.205443	1	FALSE	FALSE	Gemmiger	Ruminococcaceae	Oscillospirales	Clostridia	Firmicutes_A
ASV305	R_BP	0.420693	0.540287	-0.638269	1.47966	0.778648	0.436187	1	FALSE	FALSE	Gemmiger	Ruminococcaceae	Oscillospirales	Clostridia	Firmicutes_A
ASV306	R	0.0405433	0.177529	-0.307413	0.388499	0.228376	0.819354	1	FALSE	FALSE	Faecalibacterium	Ruminococcaceae	Oscillospirales	Clostridia	Firmicutes_A
ASV306	R_BP	0.557422	0.549789	-0.520166	1.63501	1.01388	0.310639	1	FALSE	FALSE	Faecalibacterium	Ruminococcaceae	Oscillospirales	Clostridia	Firmicutes_A
ASV309	R	0.13042	0.189865	-0.241716	0.502556	0.686909	0.49214	1	FALSE	FALSE	Lachnospirales(o)_unclass.	Lachnospirales(o)_unclass.	Lachnospirales	Clostridia	Firmicutes_A
ASV309	R_BP	0.169913	0.436206	-0.685052	1.02488	0.389523	0.696889	1	FALSE	FALSE	Lachnospirales(o)_unclass.	Lachnospirales(o)_unclass.	Lachnospirales	Clostridia	Firmicutes_A
ASV310	R	-0.225232	0.157074	-0.533097	0.082633	-1.43392	0.151594	1	FALSE	FALSE	Coprococcus	Lachnospiraceae	Lachnospirales	Clostridia	Firmicutes_A
ASV310	R_BP	0.425772	0.48475	-0.524339	1.37588	0.878332	0.379763	1	FALSE	FALSE	Coprococcus	Lachnospiraceae	Lachnospirales	Clostridia	Firmicutes_A
ASV311	R	0.318889	0.191674	-0.0567929	0.69457	1.6637	0.0961722	1	FALSE	FALSE	Blautia_A	Lachnospiraceae	Lachnospirales	Clostridia	Firmicutes_A
ASV311	R_BP	-0.124852	0.290427	-0.694089	0.444384	-0.429892	0.667274	1	FALSE	FALSE	Blautia_A	Lachnospiraceae	Lachnospirales	Clostridia	Firmicutes_A
ASV312	R	-0.268463	0.161944	-0.585874	0.0489485	-1.65774	0.097369	1	FALSE	FALSE	Faecalibacterium	Ruminococcaceae	Oscillospirales	Clostridia	Firmicutes_A
ASV312	R_BP	0.0940403	0.422661	-0.734376	0.922457	0.222496	0.823928	1	FALSE	FALSE	Faecalibacterium	Ruminococcaceae	Oscillospirales	Clostridia	Firmicutes_A
ASV313	R	0.28821	0.175703	-0.0561685	0.632589	1.64032	0.100938	1	FALSE	FALSE	Enterocloster	Lachnospiraceae	Lachnospirales	Clostridia	Firmicutes_A
ASV313	R_BP	0.326852	0.294133	-0.249649	0.903353	1.11124	0.266467	1	FALSE	FALSE	Enterocloster	Lachnospiraceae	Lachnospirales	Clostridia	Firmicutes_A
ASV314	R	-0.176444	0.175321	-0.520072	0.167185	-1.00641	0.31422	1	FALSE	FALSE	Mediterraneibacter	Lachnospiraceae	Lachnospirales	Clostridia	Firmicutes_A
ASV314	R_BP	0.430766	0.489341	-0.528343	1.38987	0.880297	0.378699	1	FALSE	FALSE	Mediterraneibacter	Lachnospiraceae	Lachnospirales	Clostridia	Firmicutes_A
ASV317	R	-0.156155	0.170353	-0.490048	0.177737	-0.916655	0.359323	1	FALSE	FALSE	Ruminococcaceae(f)_unclass.	Ruminococcaceae	Oscillospirales	Clostridia	Firmicutes_A
ASV317	R_BP	0.336304	0.377929	-0.404437	1.07704	0.889859	0.373541	1	FALSE	FALSE	Ruminococcaceae(f)_unclass.	Ruminococcaceae	Oscillospirales	Clostridia	Firmicutes_A
ASV324	R	-0.331025	0.175604	-0.675209	0.0131593	-1.88506	0.0594213	1	FALSE	FALSE	Eubacterium_G	Lachnospiraceae	Lachnospirales	Clostridia	Firmicutes_A
ASV324	R_BP	-0.282014	0.47847	-1.21982	0.655787	-0.589408	0.555588	1	FALSE	FALSE	Eubacterium_G	Lachnospiraceae	Lachnospirales	Clostridia	Firmicutes_A
ASV328	R	-0.167495	0.156054	-0.47336	0.13837	-1.07332	0.283129	1	FALSE	FALSE	Veillonella	Veillonellaceae	Veillonellales	Negativicutes	Firmicutes_C
ASV328	R_BP	0.573824	0.618566	-0.638565	1.78621	0.927669	0.353579	1	FALSE	FALSE	Veillonella	Veillonellaceae	Veillonellales	Negativicutes	Firmicutes_C
ASV329	R	0.325642	0.139887	0.0514635	0.59982	2.32789	0.0199178	1	FALSE	FALSE	CAG-274	CAG-274	Lachnospirales	Clostridia	Firmicutes_A
ASV329	R_BP	-0.0632455	0.145549	-0.348521	0.22203	-0.434532	0.663902	1	FALSE	FALSE	CAG-274	CAG-274	Lachnospirales	Clostridia	Firmicutes_A
ASV332	R	-0.230008	0.176109	-0.575183	0.115166	-1.30605	0.191535	1	FALSE	FALSE	Clostridia(c)_unclass.	Clostridia(c)_unclass.	Clostridia(c)_unclass.	Clostridia	Firmicutes_A
ASV332	R_BP	0.363902	0.463235	-0.544037	1.27184	0.785568	0.43212	1	FALSE	FALSE	Clostridia(c)_unclass.	Clostridia(c)_unclass.	Clostridia(c)_unclass.	Clostridia	Firmicutes_A
ASV334	R	0.0247291	0.163167	-0.295079	0.344537	0.151557	0.879537	1	FALSE	FALSE	CAG-1427	Eggerthellaceae	Coriobacteriales	Coriobacteriia	Actinobacteriota
ASV334	R_BP	1.21103	0.494574	0.241665	2.1804	2.44863	0.0143399	1	FALSE	FALSE	CAG-1427	Eggerthellaceae	Coriobacteriales	Coriobacteriia	Actinobacteriota
ASV335	R	-0.0301649	0.161576	-0.346854	0.286524	-0.186692	0.851902	1	FALSE	FALSE	Bacteria(d)_unclass.	Bacteria(d)_unclass.	Bacteria(d)_unclass.	Bacteria(d)_unclass.	Bacteria(d)_unclass.
ASV335	R_BP	-0.289666	0.281947	-0.842283	0.262951	-1.02738	0.304243	1	FALSE	FALSE	Bacteria(d)_unclass.	Bacteria(d)_unclass.	Bacteria(d)_unclass.	Bacteria(d)_unclass.	Bacteria(d)_unclass.
ASV336	R	-0.282156	0.166499	-0.608494	0.0441822	-1.69464	0.0901437	1	FALSE	FALSE	Faecalibacterium	Ruminococcaceae	Oscillospirales	Clostridia	Firmicutes_A
ASV336	R_BP	0.0557135	0.430169	-0.787418	0.898845	0.129515	0.89695	1	FALSE	FALSE	Faecalibacterium	Ruminococcaceae	Oscillospirales	Clostridia	Firmicutes_A
ASV338	R	0.24717	0.164046	-0.0743609	0.568701	1.50671	0.131885	1	FALSE	FALSE	CAG-41	UBA1381	Monoglobales_A	Clostridia	Firmicutes_A
ASV338	R_BP	0.0918719	0.390929	-0.674349	0.858093	0.235009	0.814202	1	FALSE	FALSE	CAG-41	UBA1381	Monoglobales_A	Clostridia	Firmicutes_A
ASV341	R	-0.0768815	0.141851	-0.35491	0.201147	-0.541987	0.587828	1	FALSE	FALSE	CAG-127	Lachnospiraceae	Lachnospirales	Clostridia	Firmicutes_A
ASV341	R_BP	-0.128864	0.290329	-0.697908	0.440181	-0.443854	0.657148	1	FALSE	FALSE	CAG-127	Lachnospiraceae	Lachnospirales	Clostridia	Firmicutes_A
ASV343	R	0.0134726	0.189016	-0.356998	0.383943	0.0712779	0.943177	1	FALSE	FALSE	Enterocloster	Lachnospiraceae	Lachnospirales	Clostridia	Firmicutes_A
ASV343	R_BP	-0.605182	0.206076	-1.00909	-0.201273	-2.9367	0.0033173	1	FALSE	FALSE	Enterocloster	Lachnospiraceae	Lachnospirales	Clostridia	Firmicutes_A
ASV344	R	0.372999	0.169199	0.0413686	0.70463	2.2045	0.0274894	1	FALSE	FALSE	Ruminococcus_B	Lachnospiraceae	Lachnospirales	Clostridia	Firmicutes_A
ASV344	R_BP	0.398427	0.373469	-0.333573	1.13043	1.06683	0.28605	1	FALSE	FALSE	Ruminococcus_B	Lachnospiraceae	Lachnospirales	Clostridia	Firmicutes_A
ASV346	R	-0.287147	0.156474	-0.593836	0.0195422	-1.83511	0.0664896	1	FALSE	FALSE	UMGS1375	Lachnospiraceae	Lachnospirales	Clostridia	Firmicutes_A
ASV346	R_BP	0.572672	0.445287	-0.30009	1.44543	1.28607	0.198417	1	FALSE	FALSE	UMGS1375	Lachnospiraceae	Lachnospirales	Clostridia	Firmicutes_A
ASV347	R	0.201693	0.127711	-0.0486203	0.452007	1.57929	0.114269	1	FALSE	FALSE	Haemophilus_D	Pasteurellaceae	Enterobacterales	Gammaproteobacteria	Proteobacteria
ASV347	R_BP	0.0417277	0.245332	-0.439124	0.522579	0.170086	0.864942	1	FALSE	FALSE	Haemophilus_D	Pasteurellaceae	Enterobacterales	Gammaproteobacteria	Proteobacteria
ASV352	R	-0.22293	0.168548	-0.553284	0.107425	-1.32265	0.185953	1	FALSE	FALSE	Clostridia(c)_unclass.	Clostridia(c)_unclass.	Clostridia(c)_unclass.	Clostridia	Firmicutes_A
ASV352	R_BP	-0.481027	0.320578	-1.10936	0.147305	-1.5005	0.133485	1	FALSE	FALSE	Clostridia(c)_unclass.	Clostridia(c)_unclass.	Clostridia(c)_unclass.	Clostridia	Firmicutes_A
ASV354	R	-0.126189	0.168638	-0.45672	0.204343	-0.748279	0.454292	1	FALSE	FALSE	Blautia_A	Lachnospiraceae	Lachnospirales	Clostridia	Firmicutes_A
ASV354	R_BP	-0.212811	0.348743	-0.896347	0.470726	-0.610222	0.541715	1	FALSE	FALSE	Blautia_A	Lachnospiraceae	Lachnospirales	Clostridia	Firmicutes_A
ASV356	R	-0.189838	0.183308	-0.549121	0.169445	-1.03563	0.300377	1	FALSE	FALSE	Anaerobutyricum	Lachnospiraceae	Lachnospirales	Clostridia	Firmicutes_A
ASV356	R_BP	0.110076	0.413684	-0.700744	0.920896	0.266087	0.790172	1	FALSE	FALSE	Anaerobutyricum	Lachnospiraceae	Lachnospirales	Clostridia	Firmicutes_A
ASV357	R	-0.111231	0.166946	-0.438444	0.215983	-0.666269	0.505239	1	FALSE	FALSE	Ruminococcus_C	Ruminococcaceae	Oscillospirales	Clostridia	Firmicutes_A
ASV357	R_BP	0.242514	0.42409	-0.588703	1.07373	0.571845	0.567427	1	FALSE	FALSE	Ruminococcus_C	Ruminococcaceae	Oscillospirales	Clostridia	Firmicutes_A
ASV363	R	0.0954142	0.197989	-0.292643	0.483472	0.481918	0.629864	1	FALSE	FALSE	Flavonifractor	Oscillospiraceae	Oscillospirales	Clostridia	Firmicutes_A
ASV363	R_BP	0.168827	0.443924	-0.701264	1.03892	0.380306	0.703718	1	FALSE	FALSE	Flavonifractor	Oscillospiraceae	Oscillospirales	Clostridia	Firmicutes_A
ASV364	R	0.020193	0.158492	-0.290451	0.330837	0.127407	0.898618	1	FALSE	FALSE	Oscillibacter	Oscillospiraceae	Oscillospirales	Clostridia	Firmicutes_A
ASV364	R_BP	0.839062	0.50076	-0.142427	1.82055	1.67558	0.0938209	1	FALSE	FALSE	Oscillibacter	Oscillospiraceae	Oscillospirales	Clostridia	Firmicutes_A
ASV365	R	0.0455431	0.175376	-0.298195	0.389281	0.259688	0.795105	1	FALSE	FALSE	Acutalibacteraceae(f)_unclass.	Acutalibacteraceae	Oscillospirales	Clostridia	Firmicutes_A
ASV365	R_BP	0.328767	0.362503	-0.381739	1.03927	0.906936	0.364441	1	FALSE	FALSE	Acutalibacteraceae(f)_unclass.	Acutalibacteraceae	Oscillospirales	Clostridia	Firmicutes_A
ASV366	R	0.0532553	0.141692	-0.224462	0.330973	0.375852	0.707027	1	FALSE	FALSE	Alistipes	Rikenellaceae	Bacteroidales	Bacteroidia	Bacteroidota
ASV366	R_BP	0.0674332	0.380676	-0.678691	0.813557	0.177141	0.859398	1	FALSE	FALSE	Alistipes	Rikenellaceae	Bacteroidales	Bacteroidia	Bacteroidota
ASV368	R	0.136921	0.170571	-0.197399	0.47124	0.80272	0.422137	1	FALSE	FALSE	Parabacteroides	Tannerellaceae	Bacteroidales	Bacteroidia	Bacteroidota
ASV368	R_BP	0.268093	0.303593	-0.326948	0.863135	0.883069	0.377199	1	FALSE	FALSE	Parabacteroides	Tannerellaceae	Bacteroidales	Bacteroidia	Bacteroidota
ASV369	R	0.0647138	0.137181	-0.204162	0.333589	0.471739	0.637113	1	FALSE	FALSE	Tidjanibacter	Rikenellaceae	Bacteroidales	Bacteroidia	Bacteroidota
ASV369	R_BP	0.699698	0.404451	-0.093025	1.49242	1.73	0.0836309	1	FALSE	FALSE	Tidjanibacter	Rikenellaceae	Bacteroidales	Bacteroidia	Bacteroidota
ASV370	R	-0.0111766	0.165987	-0.33651	0.314157	-0.0673343	0.946316	1	FALSE	FALSE	Blautia_A	Lachnospiraceae	Lachnospirales	Clostridia	Firmicutes_A
ASV370	R_BP	-0.274444	0.362603	-0.985146	0.436258	-0.756872	0.449127	1	FALSE	FALSE	Blautia_A	Lachnospiraceae	Lachnospirales	Clostridia	Firmicutes_A
ASV371	R	0.0916231	0.167552	-0.236779	0.420025	0.546833	0.584493	1	FALSE	FALSE	Ruminococcus_E	Acutalibacteraceae	Oscillospirales	Clostridia	Firmicutes_A
ASV371	R_BP	-0.0154135	0.355828	-0.712836	0.68201	-0.0433172	0.965449	1	FALSE	FALSE	Ruminococcus_E	Acutalibacteraceae	Oscillospirales	Clostridia	Firmicutes_A
ASV372	R	0.0155963	0.15536	-0.288909	0.320102	0.100388	0.920036	1	FALSE	FALSE	Gemmiger	Ruminococcaceae	Oscillospirales	Clostridia	Firmicutes_A
ASV372	R_BP	0.00293826	0.355411	-0.693667	0.699543	0.00826723	0.993404	1	FALSE	FALSE	Gemmiger	Ruminococcaceae	Oscillospirales	Clostridia	Firmicutes_A
ASV373	R	-0.0227069	0.169993	-0.355894	0.31048	-0.133575	0.893738	1	FALSE	FALSE	Eggerthella	Eggerthellaceae	Coriobacteriales	Coriobacteriia	Actinobacteriota
ASV373	R_BP	-0.504496	0.278011	-1.0494	0.0404053	-1.81466	0.0695757	1	FALSE	FALSE	Eggerthella	Eggerthellaceae	Coriobacteriales	Coriobacteriia	Actinobacteriota
ASV374	R	-0.146189	0.146504	-0.433337	0.140958	-0.997855	0.31835	1	FALSE	FALSE	ER4	Oscillospiraceae	Oscillospirales	Clostridia	Firmicutes_A
ASV374	R_BP	-0.141074	0.213927	-0.56037	0.278223	-0.659449	0.509608	1	FALSE	FALSE	ER4	Oscillospiraceae	Oscillospirales	Clostridia	Firmicutes_A
ASV379	R	0.1684	0.159504	-0.144228	0.481027	1.05577	0.291073	1	FALSE	FALSE	Parabacteroides	Tannerellaceae	Bacteroidales	Bacteroidia	Bacteroidota
ASV379	R_BP	0.180554	0.292667	-0.393073	0.75418	0.616926	0.537284	1	FALSE	FALSE	Parabacteroides	Tannerellaceae	Bacteroidales	Bacteroidia	Bacteroidota
ASV381	R	0.0739994	0.163022	-0.245523	0.393522	0.453923	0.649884	1	FALSE	FALSE	Lawsonibacter	Oscillospiraceae	Oscillospirales	Clostridia	Firmicutes_A
ASV381	R_BP	0.14403	0.471869	-0.780833	1.06889	0.305233	0.760189	1	FALSE	FALSE	Lawsonibacter	Oscillospiraceae	Oscillospirales	Clostridia	Firmicutes_A
ASV383	R	-0.15716	0.156206	-0.463324	0.149005	-1.0061	0.314366	1	FALSE	FALSE	CAG-103	Oscillospiraceae	Oscillospirales	Clostridia	Firmicutes_A
ASV383	R_BP	-0.0383555	0.305213	-0.636573	0.559862	-0.125668	0.899995	1	FALSE	FALSE	CAG-103	Oscillospiraceae	Oscillospirales	Clostridia	Firmicutes_A
ASV385	R	-0.206012	0.178291	-0.555461	0.143438	-1.15548	0.247893	1	FALSE	FALSE	Coprococcus_A	Lachnospiraceae	Lachnospirales	Clostridia	Firmicutes_A
ASV385	R_BP	0.165018	0.468026	-0.752313	1.08235	0.352584	0.7244	1	FALSE	FALSE	Coprococcus_A	Lachnospiraceae	Lachnospirales	Clostridia	Firmicutes_A
ASV389	R	-0.147163	0.180401	-0.500748	0.206423	-0.815755	0.41464	1	FALSE	FALSE	Anaerotignum	Anaerotignaceae	Lachnospirales	Clostridia	Firmicutes_A
ASV389	R_BP	0.142442	0.505676	-0.848682	1.13357	0.281686	0.778184	1	FALSE	FALSE	Anaerotignum	Anaerotignaceae	Lachnospirales	Clostridia	Firmicutes_A
ASV390	R	-0.170553	0.131016	-0.427344	0.0862376	-1.30178	0.192993	1	FALSE	FALSE	CAG-83	Oscillospiraceae	Oscillospirales	Clostridia	Firmicutes_A
ASV390	R_BP	0.125986	0.344447	-0.54913	0.801101	0.365762	0.714542	1	FALSE	FALSE	CAG-83	Oscillospiraceae	Oscillospirales	Clostridia	Firmicutes_A
ASV392	R	0.214498	0.178975	-0.136293	0.56529	1.19848	0.230729	1	FALSE	FALSE	Agathobaculum	Butyricicoccaceae	Oscillospirales	Clostridia	Firmicutes_A
ASV392	R_BP	0.0832813	0.398542	-0.69786	0.864423	0.208965	0.834475	1	FALSE	FALSE	Agathobaculum	Butyricicoccaceae	Oscillospirales	Clostridia	Firmicutes_A
ASV398	R	-0.0648836	0.170116	-0.39831	0.268543	-0.381409	0.7029	1	FALSE	FALSE	SFFH01	CAG-74	Christensenellales	Clostridia_A	Firmicutes_A
ASV398	R_BP	0.270588	0.449092	-0.609632	1.15081	0.602522	0.546827	1	FALSE	FALSE	SFFH01	CAG-74	Christensenellales	Clostridia_A	Firmicutes_A
ASV401	R	-0.105225	0.154917	-0.408863	0.198413	-0.679234	0.49699	1	FALSE	FALSE	Bacteria(d)_unclass.	Bacteria(d)_unclass.	Bacteria(d)_unclass.	Bacteria(d)_unclass.	Bacteria(d)_unclass.
ASV401	R_BP	-0.471008	0.397344	-1.2498	0.307786	-1.18539	0.235863	1	FALSE	FALSE	Bacteria(d)_unclass.	Bacteria(d)_unclass.	Bacteria(d)_unclass.	Bacteria(d)_unclass.	Bacteria(d)_unclass.
ASV403	R	0.00872996	0.139577	-0.264841	0.282301	0.0625458	0.950128	1	FALSE	FALSE	UMGS1491	Acutalibacteraceae	Oscillospirales	Clostridia	Firmicutes_A
ASV403	R_BP	0.381262	0.347739	-0.300307	1.06283	1.0964	0.272903	1	FALSE	FALSE	UMGS1491	Acutalibacteraceae	Oscillospirales	Clostridia	Firmicutes_A
ASV405	R	-0.503242	0.162601	-0.821941	-0.184544	-3.09495	0.00196845	0.879895	FALSE	FALSE	Eisenbergiella	Lachnospiraceae	Lachnospirales	Clostridia	Firmicutes_A
ASV405	R_BP	-0.476403	0.375216	-1.21183	0.25902	-1.26968	0.2042	1	FALSE	FALSE	Eisenbergiella	Lachnospiraceae	Lachnospirales	Clostridia	Firmicutes_A
ASV407	R	0.150136	0.176476	-0.195757	0.49603	0.850746	0.394911	1	FALSE	FALSE	Lachnospirales(o)_unclass.	Lachnospirales(o)_unclass.	Lachnospirales	Clostridia	Firmicutes_A
ASV407	R_BP	0.0985027	0.304811	-0.498927	0.695932	0.32316	0.746574	1	FALSE	FALSE	Lachnospirales(o)_unclass.	Lachnospirales(o)_unclass.	Lachnospirales	Clostridia	Firmicutes_A
ASV409	R	0.00721515	0.156887	-0.300284	0.314714	0.0459894	0.963319	1	FALSE	FALSE	Coprococcus	Lachnospiraceae	Lachnospirales	Clostridia	Firmicutes_A
ASV409	R_BP	0.239372	0.339449	-0.425948	0.904693	0.705179	0.480699	1	FALSE	FALSE	Coprococcus	Lachnospiraceae	Lachnospirales	Clostridia	Firmicutes_A
ASV410	R	0.106451	0.171074	-0.228853	0.441755	0.622254	0.533775	1	FALSE	FALSE	Anaerobutyricum	Lachnospiraceae	Lachnospirales	Clostridia	Firmicutes_A
ASV410	R_BP	-0.463111	0.184111	-0.823968	-0.102254	-2.51539	0.01189	1	FALSE	FALSE	Anaerobutyricum	Lachnospiraceae	Lachnospirales	Clostridia	Firmicutes_A
ASV412	R	0.091143	0.142251	-0.187669	0.369955	0.64072	0.521705	1	FALSE	FALSE	CAG-41	UBA1381	Monoglobales_A	Clostridia	Firmicutes_A
ASV412	R_BP	-0.218916	0.293334	-0.793851	0.356018	-0.746304	0.455484	1	FALSE	FALSE	CAG-41	UBA1381	Monoglobales_A	Clostridia	Firmicutes_A
ASV415	R	-0.173231	0.179129	-0.524324	0.177862	-0.967074	0.333507	1	FALSE	FALSE	Bacteria(d)_unclass.	Bacteria(d)_unclass.	Bacteria(d)_unclass.	Bacteria(d)_unclass.	Bacteria(d)_unclass.
ASV415	R_BP	-0.188834	0.365145	-0.904519	0.526851	-0.517147	0.605054	1	FALSE	FALSE	Bacteria(d)_unclass.	Bacteria(d)_unclass.	Bacteria(d)_unclass.	Bacteria(d)_unclass.	Bacteria(d)_unclass.
ASV419	R	-0.197569	0.14531	-0.482376	0.087239	-1.35964	0.173945	1	FALSE	FALSE	51-20	CAG-239	RF32	Alphaproteobacteria	Proteobacteria
ASV419	R_BP	0.425324	0.443225	-0.443397	1.29404	0.959611	0.337251	1	FALSE	FALSE	51-20	CAG-239	RF32	Alphaproteobacteria	Proteobacteria
ASV421	R	0.00395456	0.14726	-0.284675	0.292584	0.0268543	0.978576	1	FALSE	FALSE	Odoribacter	Marinifilaceae	Bacteroidales	Bacteroidia	Bacteroidota
ASV421	R_BP	0.44909	0.38705	-0.309527	1.20771	1.16029	0.245931	1	FALSE	FALSE	Odoribacter	Marinifilaceae	Bacteroidales	Bacteroidia	Bacteroidota
ASV422	R	-0.103917	0.13823	-0.374848	0.167013	-0.751773	0.452187	1	FALSE	FALSE	Bacteroides	Bacteroidaceae	Bacteroidales	Bacteroidia	Bacteroidota
ASV422	R_BP	-0.443951	0.178718	-0.794238	-0.0936632	-2.48408	0.0129885	1	FALSE	FALSE	Bacteroides	Bacteroidaceae	Bacteroidales	Bacteroidia	Bacteroidota
ASV424	R	0.187112	0.132762	-0.0731023	0.447326	1.40937	0.158725	1	FALSE	FALSE	Bacteria(d)_unclass.	Bacteria(d)_unclass.	Bacteria(d)_unclass.	Bacteria(d)_unclass.	Bacteria(d)_unclass.
ASV424	R_BP	-0.0366772	0.196639	-0.422089	0.348735	-0.186521	0.852036	1	FALSE	FALSE	Bacteria(d)_unclass.	Bacteria(d)_unclass.	Bacteria(d)_unclass.	Bacteria(d)_unclass.	Bacteria(d)_unclass.
ASV430	R	-0.0937122	0.148433	-0.384641	0.197216	-0.631344	0.527816	1	FALSE	FALSE	CAG-170	Oscillospiraceae	Oscillospirales	Clostridia	Firmicutes_A
ASV430	R_BP	-0.122091	0.384327	-0.875372	0.63119	-0.317675	0.750731	1	FALSE	FALSE	CAG-170	Oscillospiraceae	Oscillospirales	Clostridia	Firmicutes_A
ASV431	R	-0.265755	0.160412	-0.580162	0.0486517	-1.65671	0.0975786	1	FALSE	FALSE	Erysipelatoclostridium	Erysipelatoclostridiaceae	Erysipelotrichales	Bacilli	Firmicutes
ASV431	R_BP	-0.00960111	0.416509	-0.825958	0.806756	-0.0230514	0.981609	1	FALSE	FALSE	Erysipelatoclostridium	Erysipelatoclostridiaceae	Erysipelotrichales	Bacilli	Firmicutes
ASV433	R	0.0669638	0.160157	-0.246945	0.380872	0.418112	0.675865	1	FALSE	FALSE	Roseburia	Lachnospiraceae	Lachnospirales	Clostridia	Firmicutes_A
ASV433	R_BP	0.543736	0.43515	-0.309157	1.39663	1.24954	0.211468	1	FALSE	FALSE	Roseburia	Lachnospiraceae	Lachnospirales	Clostridia	Firmicutes_A
ASV438	R	0.1527	0.111412	-0.0656668	0.371066	1.37059	0.170502	1	FALSE	FALSE	CAG-115	Ruminococcaceae	Oscillospirales	Clostridia	Firmicutes_A
ASV438	R_BP	0.590809	0.387699	-0.169082	1.3507	1.52388	0.127538	1	FALSE	FALSE	CAG-115	Ruminococcaceae	Oscillospirales	Clostridia	Firmicutes_A
ASV443	R	0.117311	0.169377	-0.214667	0.449289	0.692605	0.488557	1	FALSE	FALSE	Agathobaculum	Butyricicoccaceae	Oscillospirales	Clostridia	Firmicutes_A
ASV443	R_BP	0.560323	0.425704	-0.274057	1.3947	1.31623	0.188098	1	FALSE	FALSE	Agathobaculum	Butyricicoccaceae	Oscillospirales	Clostridia	Firmicutes_A
ASV445	R	0.0751572	0.130785	-0.181182	0.331496	0.574662	0.56552	1	FALSE	FALSE	Lactobacillus	Lactobacillaceae	Lactobacillales	Bacilli	Firmicutes
ASV445	R_BP	-0.111593	0.244339	-0.590498	0.367313	-0.456711	0.647878	1	FALSE	FALSE	Lactobacillus	Lactobacillaceae	Lactobacillales	Bacilli	Firmicutes
ASV446	R	-0.0512548	0.16303	-0.370793	0.268283	-0.31439	0.753225	1	FALSE	FALSE	Blautia_A	Lachnospiraceae	Lachnospirales	Clostridia	Firmicutes_A
ASV446	R_BP	0.214389	0.409407	-0.58805	1.01683	0.523656	0.600518	1	FALSE	FALSE	Blautia_A	Lachnospiraceae	Lachnospirales	Clostridia	Firmicutes_A
ASV452	R	0.136938	0.171438	-0.199081	0.472956	0.798758	0.424431	1	FALSE	FALSE	Sutterella	Burkholderiaceae	Burkholderiales	Gammaproteobacteria	Proteobacteria
ASV452	R_BP	0.442458	0.365219	-0.273371	1.15829	1.21149	0.225709	1	FALSE	FALSE	Sutterella	Burkholderiaceae	Burkholderiales	Gammaproteobacteria	Proteobacteria
ASV454	R	-0.129524	0.145336	-0.414383	0.155335	-0.891203	0.37282	1	FALSE	FALSE	ER4	Oscillospiraceae	Oscillospirales	Clostridia	Firmicutes_A
ASV454	R_BP	-0.0166791	0.330432	-0.664326	0.630967	-0.0504768	0.959742	1	FALSE	FALSE	ER4	Oscillospiraceae	Oscillospirales	Clostridia	Firmicutes_A
ASV455	R	-0.100668	0.127188	-0.349956	0.14862	-0.791493	0.428656	1	FALSE	FALSE	F23-B02	Oscillospiraceae	Oscillospirales	Clostridia	Firmicutes_A
ASV455	R_BP	0.232075	0.28802	-0.332444	0.796595	0.805761	0.420381	1	FALSE	FALSE	F23-B02	Oscillospiraceae	Oscillospirales	Clostridia	Firmicutes_A
ASV456	R	0.00865101	0.155792	-0.296701	0.314003	0.0555294	0.955717	1	FALSE	FALSE	Evtepia	Oscillospiraceae	Oscillospirales	Clostridia	Firmicutes_A
ASV456	R_BP	0.307474	0.449681	-0.573901	1.18885	0.683761	0.494126	1	FALSE	FALSE	Evtepia	Oscillospiraceae	Oscillospirales	Clostridia	Firmicutes_A
ASV457	R	0.112169	0.158424	-0.198342	0.42268	0.708029	0.478927	1	FALSE	FALSE	Anaerobutyricum	Lachnospiraceae	Lachnospirales	Clostridia	Firmicutes_A
ASV457	R_BP	0.604084	0.332175	-0.046979	1.25515	1.81857	0.0689768	1	FALSE	FALSE	Anaerobutyricum	Lachnospiraceae	Lachnospirales	Clostridia	Firmicutes_A
ASV459	R	-0.19051	0.152451	-0.489315	0.108295	-1.24965	0.211429	1	FALSE	FALSE	Eggerthellaceae(f)_unclass.	Eggerthellaceae	Coriobacteriales	Coriobacteriia	Actinobacteriota
ASV459	R_BP	-0.665792	0.207394	-1.07228	-0.2593	-3.21028	0.00132608	0.590104	FALSE	FALSE	Eggerthellaceae(f)_unclass.	Eggerthellaceae	Coriobacteriales	Coriobacteriia	Actinobacteriota
ASV461	R	-0.0121952	0.159127	-0.324084	0.299694	-0.0766383	0.938911	1	FALSE	FALSE	Agathobaculum	Butyricicoccaceae	Oscillospirales	Clostridia	Firmicutes_A
ASV461	R_BP	0.359111	0.389665	-0.404631	1.12285	0.921591	0.356742	1	FALSE	FALSE	Agathobaculum	Butyricicoccaceae	Oscillospirales	Clostridia	Firmicutes_A
ASV464	R	-0.024362	0.149766	-0.317904	0.26918	-0.162667	0.870781	1	FALSE	FALSE	CAG-274	CAG-274	Lachnospirales	Clostridia	Firmicutes_A
ASV464	R_BP	0.091225	0.301381	-0.499482	0.681932	0.30269	0.762126	1	FALSE	FALSE	CAG-274	CAG-274	Lachnospirales	Clostridia	Firmicutes_A
ASV465	R	-0.146005	0.168245	-0.475766	0.183755	-0.867814	0.385496	1	FALSE	FALSE	Eggerthella	Eggerthellaceae	Coriobacteriales	Coriobacteriia	Actinobacteriota
ASV465	R_BP	-0.312749	0.284174	-0.869731	0.244233	-1.10055	0.271092	1	FALSE	FALSE	Eggerthella	Eggerthellaceae	Coriobacteriales	Coriobacteriia	Actinobacteriota
ASV467	R	-0.054917	0.156858	-0.362358	0.252524	-0.350107	0.726258	1	FALSE	FALSE	TF01-11	Lachnospiraceae	Lachnospirales	Clostridia	Firmicutes_A
ASV467	R_BP	0.000335683	0.367184	-0.719345	0.720016	0.000914211	0.999271	1	FALSE	FALSE	TF01-11	Lachnospiraceae	Lachnospirales	Clostridia	Firmicutes_A
ASV470	R	-0.065079	0.151548	-0.362114	0.231956	-0.429427	0.667612	1	FALSE	FALSE	Gemmiger	Ruminococcaceae	Oscillospirales	Clostridia	Firmicutes_A
ASV470	R_BP	0.33181	0.417875	-0.487225	1.15084	0.794041	0.427172	1	FALSE	FALSE	Gemmiger	Ruminococcaceae	Oscillospirales	Clostridia	Firmicutes_A
ASV472	R	-0.287965	0.130246	-0.543247	-0.0326839	-2.21094	0.0270399	1	FALSE	FALSE	Intestinibacter	Peptostreptococcaceae	Peptostreptococcales	Clostridia	Firmicutes_A
ASV472	R_BP	0.389589	0.393115	-0.380915	1.16009	0.991032	0.32167	1	FALSE	FALSE	Intestinibacter	Peptostreptococcaceae	Peptostreptococcales	Clostridia	Firmicutes_A
ASV475	R	0.0138774	0.154252	-0.288456	0.316211	0.0899661	0.928314	1	FALSE	FALSE	Eggerthellaceae(f)_unclass.	Eggerthellaceae	Coriobacteriales	Coriobacteriia	Actinobacteriota
ASV475	R_BP	-0.429365	0.182983	-0.788012	-0.070718	-2.34647	0.018952	1	FALSE	FALSE	Eggerthellaceae(f)_unclass.	Eggerthellaceae	Coriobacteriales	Coriobacteriia	Actinobacteriota
ASV479	R	-0.0146477	0.107944	-0.226218	0.196923	-0.135697	0.892061	1	FALSE	FALSE	Bacteria(d)_unclass.	Bacteria(d)_unclass.	Bacteria(d)_unclass.	Bacteria(d)_unclass.	Bacteria(d)_unclass.
ASV479	R_BP	0.0952107	0.260888	-0.41613	0.606552	0.364948	0.71515	1	FALSE	FALSE	Bacteria(d)_unclass.	Bacteria(d)_unclass.	Bacteria(d)_unclass.	Bacteria(d)_unclass.	Bacteria(d)_unclass.
ASV483	R	0.050035	0.155411	-0.25457	0.35464	0.321953	0.747488	1	FALSE	FALSE	Lachnospiraceae(f)_unclass.	Lachnospiraceae	Lachnospirales	Clostridia	Firmicutes_A
ASV483	R_BP	0.713394	0.483275	-0.233825	1.66061	1.47617	0.139899	1	FALSE	FALSE	Lachnospiraceae(f)_unclass.	Lachnospiraceae	Lachnospirales	Clostridia	Firmicutes_A
ASV486	R	-0.451685	0.149151	-0.74402	-0.15935	-3.02838	0.00245868	1	FALSE	FALSE	KLE1615	Lachnospiraceae	Lachnospirales	Clostridia	Firmicutes_A
ASV486	R_BP	-0.696814	0.244459	-1.17595	-0.217675	-2.85044	0.00436593	1	FALSE	FALSE	KLE1615	Lachnospiraceae	Lachnospirales	Clostridia	Firmicutes_A
ASV494	R	0.00373158	0.156636	-0.303274	0.310737	0.0238233	0.980994	1	FALSE	FALSE	Bacteria(d)_unclass.	Bacteria(d)_unclass.	Bacteria(d)_unclass.	Bacteria(d)_unclass.	Bacteria(d)_unclass.
ASV494	R_BP	0.410729	0.503727	-0.576576	1.39803	0.81538	0.414855	1	FALSE	FALSE	Bacteria(d)_unclass.	Bacteria(d)_unclass.	Bacteria(d)_unclass.	Bacteria(d)_unclass.	Bacteria(d)_unclass.
ASV497	R	-0.0412546	0.125022	-0.286298	0.203789	-0.329978	0.741417	1	FALSE	FALSE	Bacteria(d)_unclass.	Bacteria(d)_unclass.	Bacteria(d)_unclass.	Bacteria(d)_unclass.	Bacteria(d)_unclass.
ASV497	R_BP	-0.0343105	0.2868	-0.596439	0.527818	-0.119632	0.904775	1	FALSE	FALSE	Bacteria(d)_unclass.	Bacteria(d)_unclass.	Bacteria(d)_unclass.	Bacteria(d)_unclass.	Bacteria(d)_unclass.
ASV502	R	0.183586	0.142553	-0.0958179	0.462989	1.28784	0.1978	1	FALSE	FALSE	Eubacterium_F	Lachnospiraceae	Lachnospirales	Clostridia	Firmicutes_A
ASV502	R_BP	0.218173	0.289397	-0.349045	0.78539	0.753888	0.450917	1	FALSE	FALSE	Eubacterium_F	Lachnospiraceae	Lachnospirales	Clostridia	Firmicutes_A
ASV505	R	-0.333517	0.154074	-0.635503	-0.0315312	-2.16465	0.0304145	1	FALSE	FALSE	Anaerobutyricum	Lachnospiraceae	Lachnospirales	Clostridia	Firmicutes_A
ASV505	R_BP	0.198568	0.374491	-0.535435	0.932571	0.530233	0.59595	1	FALSE	FALSE	Anaerobutyricum	Lachnospiraceae	Lachnospirales	Clostridia	Firmicutes_A
ASV507	R	-0.133245	0.167158	-0.460875	0.194385	-0.797118	0.425382	1	FALSE	FALSE	Clostridia(c)_unclass.	Clostridia(c)_unclass.	Clostridia(c)_unclass.	Clostridia	Firmicutes_A
ASV507	R_BP	-0.328064	0.298016	-0.912174	0.256047	-1.10083	0.270972	1	FALSE	FALSE	Clostridia(c)_unclass.	Clostridia(c)_unclass.	Clostridia(c)_unclass.	Clostridia	Firmicutes_A
ASV511	R	0.118063	0.160873	-0.197248	0.433373	0.733888	0.463017	1	FALSE	FALSE	Dorea	Lachnospiraceae	Lachnospirales	Clostridia	Firmicutes_A
ASV511	R_BP	0.184267	0.327048	-0.456748	0.825282	0.563424	0.573146	1	FALSE	FALSE	Dorea	Lachnospiraceae	Lachnospirales	Clostridia	Firmicutes_A
ASV520	R	0.123898	0.142796	-0.155983	0.403778	0.867653	0.385584	1	FALSE	FALSE	Clostridia(c)_unclass.	Clostridia(c)_unclass.	Clostridia(c)_unclass.	Clostridia	Firmicutes_A
ASV520	R_BP	0.0236153	0.186707	-0.342331	0.389562	0.126483	0.89935	1	FALSE	FALSE	Clostridia(c)_unclass.	Clostridia(c)_unclass.	Clostridia(c)_unclass.	Clostridia	Firmicutes_A
ASV521	R	0.260989	0.137239	-0.0080006	0.529978	1.9017	0.05721	1	FALSE	FALSE	Gemmiger	Ruminococcaceae	Oscillospirales	Clostridia	Firmicutes_A
ASV521	R_BP	0.074482	0.236344	-0.388752	0.537716	0.315142	0.752654	1	FALSE	FALSE	Gemmiger	Ruminococcaceae	Oscillospirales	Clostridia	Firmicutes_A
ASV527	R	-0.0371476	0.131408	-0.294706	0.220411	-0.28269	0.777415	1	FALSE	FALSE	Bacteria(d)_unclass.	Bacteria(d)_unclass.	Bacteria(d)_unclass.	Bacteria(d)_unclass.	Bacteria(d)_unclass.
ASV527	R_BP	0.528328	0.448058	-0.349866	1.40652	1.17915	0.238338	1	FALSE	FALSE	Bacteria(d)_unclass.	Bacteria(d)_unclass.	Bacteria(d)_unclass.	Bacteria(d)_unclass.	Bacteria(d)_unclass.
ASV531	R	0.106735	0.132379	-0.152728	0.366198	0.806283	0.42008	1	FALSE	FALSE	Clostridia(c)_unclass.	Clostridia(c)_unclass.	Clostridia(c)_unclass.	Clostridia	Firmicutes_A
ASV531	R_BP	-0.022684	0.21884	-0.45161	0.406242	-0.103656	0.917442	1	FALSE	FALSE	Clostridia(c)_unclass.	Clostridia(c)_unclass.	Clostridia(c)_unclass.	Clostridia	Firmicutes_A
ASV532	R	0.0554472	0.153927	-0.24625	0.357144	0.360218	0.718684	1	FALSE	FALSE	Anaerobutyricum	Lachnospiraceae	Lachnospirales	Clostridia	Firmicutes_A
ASV532	R_BP	0.473775	0.370081	-0.251583	1.19913	1.28019	0.200477	1	FALSE	FALSE	Anaerobutyricum	Lachnospiraceae	Lachnospirales	Clostridia	Firmicutes_A
ASV533	R	-0.00917229	0.157676	-0.318217	0.299873	-0.0581718	0.953612	1	FALSE	FALSE	Oscillospirales(o)_unclass.	Oscillospirales(o)_unclass.	Oscillospirales	Clostridia	Firmicutes_A
ASV533	R_BP	0.868885	0.455616	-0.0241227	1.76189	1.90705	0.0565135	1	FALSE	FALSE	Oscillospirales(o)_unclass.	Oscillospirales(o)_unclass.	Oscillospirales	Clostridia	Firmicutes_A
ASV534	R	0.134959	0.155064	-0.168967	0.438885	0.870345	0.384112	1	FALSE	FALSE	CAG-41	UBA1381	Monoglobales_A	Clostridia	Firmicutes_A
ASV534	R_BP	0.39694	0.459602	-0.50388	1.29776	0.86366	0.387775	1	FALSE	FALSE	CAG-41	UBA1381	Monoglobales_A	Clostridia	Firmicutes_A
ASV538	R	0.264794	0.144618	-0.0186578	0.548247	1.83099	0.0671026	1	FALSE	FALSE	Oscillospiraceae(f)_unclass.	Oscillospiraceae	Oscillospirales	Clostridia	Firmicutes_A
ASV538	R_BP	-0.168043	0.174605	-0.510269	0.174184	-0.962415	0.335841	1	FALSE	FALSE	Oscillospiraceae(f)_unclass.	Oscillospiraceae	Oscillospirales	Clostridia	Firmicutes_A
ASV541	R	-0.149141	0.137675	-0.418985	0.120702	-1.08328	0.278683	1	FALSE	FALSE	Adlercreutzia	Eggerthellaceae	Coriobacteriales	Coriobacteriia	Actinobacteriota
ASV541	R_BP	0.0959836	0.383488	-0.655653	0.84762	0.250291	0.802362	1	FALSE	FALSE	Adlercreutzia	Eggerthellaceae	Coriobacteriales	Coriobacteriia	Actinobacteriota
ASV545	R	-0.0649491	0.137681	-0.334803	0.204905	-0.471737	0.637115	1	FALSE	FALSE	Bacteria(d)_unclass.	Bacteria(d)_unclass.	Bacteria(d)_unclass.	Bacteria(d)_unclass.	Bacteria(d)_unclass.
ASV545	R_BP	0.19767	0.354736	-0.497614	0.892953	0.55723	0.57737	1	FALSE	FALSE	Bacteria(d)_unclass.	Bacteria(d)_unclass.	Bacteria(d)_unclass.	Bacteria(d)_unclass.	Bacteria(d)_unclass.
ASV546	R	0.0567132	0.15381	-0.244754	0.358181	0.368723	0.712334	1	FALSE	FALSE	Enterocloster	Lachnospiraceae	Lachnospirales	Clostridia	Firmicutes_A
ASV546	R_BP	0.245379	0.322202	-0.386136	0.876894	0.761571	0.446316	1	FALSE	FALSE	Enterocloster	Lachnospiraceae	Lachnospirales	Clostridia	Firmicutes_A
ASV547	R	0.0675605	0.135191	-0.197413	0.332534	0.499743	0.617256	1	FALSE	FALSE	Evtepia	Oscillospiraceae	Oscillospirales	Clostridia	Firmicutes_A
ASV547	R_BP	0.141842	0.364706	-0.572981	0.856666	0.388922	0.697334	1	FALSE	FALSE	Evtepia	Oscillospiraceae	Oscillospirales	Clostridia	Firmicutes_A
ASV549	R	-0.0720592	0.145686	-0.357603	0.213485	-0.49462	0.620868	1	FALSE	FALSE	Monoglobus	Monoglobaceae	Monoglobales	Clostridia	Firmicutes_A
ASV549	R_BP	-0.0762653	0.302925	-0.669998	0.517467	-0.251763	0.801224	1	FALSE	FALSE	Monoglobus	Monoglobaceae	Monoglobales	Clostridia	Firmicutes_A
ASV558	R	-0.0926238	0.148418	-0.383522	0.198274	-0.624076	0.532577	1	FALSE	FALSE	Bacteria(d)_unclass.	Bacteria(d)_unclass.	Bacteria(d)_unclass.	Bacteria(d)_unclass.	Bacteria(d)_unclass.
ASV558	R_BP	-0.332933	0.163631	-0.65365	-0.0122155	-2.03465	0.0418858	1	FALSE	FALSE	Bacteria(d)_unclass.	Bacteria(d)_unclass.	Bacteria(d)_unclass.	Bacteria(d)_unclass.	Bacteria(d)_unclass.
ASV567	R	-0.210831	0.130225	-0.466071	0.0444099	-1.61897	0.105453	1	FALSE	FALSE	Eubacterium_I	Lachnospiraceae	Lachnospirales	Clostridia	Firmicutes_A
ASV567	R_BP	-0.364261	0.168433	-0.69439	-0.0341316	-2.16264	0.0305687	1	FALSE	FALSE	Eubacterium_I	Lachnospiraceae	Lachnospirales	Clostridia	Firmicutes_A
ASV568	R	0.33969	0.1583	0.0294216	0.649959	2.14586	0.0318842	1	FALSE	FALSE	CAG-41	UBA1381	Monoglobales_A	Clostridia	Firmicutes_A
ASV568	R_BP	0.00377921	0.17361	-0.336496	0.344055	0.0217684	0.982633	1	FALSE	FALSE	CAG-41	UBA1381	Monoglobales_A	Clostridia	Firmicutes_A
ASV570	R	-0.0945014	0.137761	-0.364513	0.17551	-0.685981	0.492725	1	FALSE	FALSE	Bacteria(d)_unclass.	Bacteria(d)_unclass.	Bacteria(d)_unclass.	Bacteria(d)_unclass.	Bacteria(d)_unclass.
ASV570	R_BP	0.234012	0.31918	-0.39158	0.859605	0.733167	0.463457	1	FALSE	FALSE	Bacteria(d)_unclass.	Bacteria(d)_unclass.	Bacteria(d)_unclass.	Bacteria(d)_unclass.	Bacteria(d)_unclass.
ASV579	R	0.00959589	0.150512	-0.285408	0.304599	0.063755	0.949165	1	FALSE	FALSE	Bariatricus	Lachnospiraceae	Lachnospirales	Clostridia	Firmicutes_A
ASV579	R_BP	-0.0154198	0.252729	-0.510768	0.479929	-0.0610131	0.951349	1	FALSE	FALSE	Bariatricus	Lachnospiraceae	Lachnospirales	Clostridia	Firmicutes_A
ASV590	R	0.198345	0.121665	-0.0401187	0.436808	1.63025	0.103048	1	FALSE	FALSE	CAG-194	Lachnospiraceae	Lachnospirales	Clostridia	Firmicutes_A
ASV590	R_BP	0.17333	0.270718	-0.357277	0.703938	0.640262	0.522002	1	FALSE	FALSE	CAG-194	Lachnospiraceae	Lachnospirales	Clostridia	Firmicutes_A
ASV599	R	0.144089	0.136506	-0.123462	0.41164	1.05555	0.291173	1	FALSE	FALSE	Fusicatenibacter	Lachnospiraceae	Lachnospirales	Clostridia	Firmicutes_A
ASV599	R_BP	-0.0207775	0.156742	-0.327993	0.286438	-0.132559	0.894543	1	FALSE	FALSE	Fusicatenibacter	Lachnospiraceae	Lachnospirales	Clostridia	Firmicutes_A
ASV600	R	-0.0738104	0.142809	-0.353717	0.206096	-0.516846	0.605264	1	FALSE	FALSE	Dorea	Lachnospiraceae	Lachnospirales	Clostridia	Firmicutes_A
ASV600	R_BP	0.277492	0.34968	-0.407881	0.962864	0.793559	0.427452	1	FALSE	FALSE	Dorea	Lachnospiraceae	Lachnospirales	Clostridia	Firmicutes_A
ASV610	R	-0.103722	0.132539	-0.363498	0.156054	-0.78258	0.433874	1	FALSE	FALSE	Bacteria(d)_unclass.	Bacteria(d)_unclass.	Bacteria(d)_unclass.	Bacteria(d)_unclass.	Bacteria(d)_unclass.
ASV610	R_BP	-0.140735	0.268095	-0.666202	0.384732	-0.524944	0.599622	1	FALSE	FALSE	Bacteria(d)_unclass.	Bacteria(d)_unclass.	Bacteria(d)_unclass.	Bacteria(d)_unclass.	Bacteria(d)_unclass.
ASV614	R	-0.100754	0.146787	-0.388456	0.186949	-0.686394	0.492465	1	FALSE	FALSE	Blautia_A	Lachnospiraceae	Lachnospirales	Clostridia	Firmicutes_A
ASV614	R_BP	0.436129	0.37782	-0.304398	1.17666	1.15433	0.248365	1	FALSE	FALSE	Blautia_A	Lachnospiraceae	Lachnospirales	Clostridia	Firmicutes_A
ASV617	R	0.138057	0.145771	-0.147654	0.423768	0.947084	0.343596	1	FALSE	FALSE	Oscillospirales(o)_unclass.	Oscillospirales(o)_unclass.	Oscillospirales	Clostridia	Firmicutes_A
ASV617	R_BP	0.078802	0.324914	-0.558029	0.715634	0.242532	0.808368	1	FALSE	FALSE	Oscillospirales(o)_unclass.	Oscillospirales(o)_unclass.	Oscillospirales	Clostridia	Firmicutes_A
ASV618	R	0.215077	0.132871	-0.0453494	0.475503	1.61869	0.105513	1	FALSE	FALSE	Oscillibacter	Oscillospiraceae	Oscillospirales	Clostridia	Firmicutes_A
ASV618	R_BP	-0.0251224	0.152144	-0.323325	0.273081	-0.165122	0.868848	1	FALSE	FALSE	Oscillibacter	Oscillospiraceae	Oscillospirales	Clostridia	Firmicutes_A
ASV632	R	-0.121601	0.137853	-0.391794	0.148591	-0.882106	0.37772	1	FALSE	FALSE	Eubacterium_G	Lachnospiraceae	Lachnospirales	Clostridia	Firmicutes_A
ASV632	R_BP	0.795597	0.40502	0.00175886	1.58944	1.96434	0.0494904	1	FALSE	FALSE	Eubacterium_G	Lachnospiraceae	Lachnospirales	Clostridia	Firmicutes_A
ASV652	R	0.0517074	0.14031	-0.2233	0.326715	0.368523	0.712484	1	FALSE	FALSE	Enterocloster	Lachnospiraceae	Lachnospirales	Clostridia	Firmicutes_A
ASV652	R_BP	-0.148397	0.182736	-0.50656	0.209766	-0.812081	0.416745	1	FALSE	FALSE	Enterocloster	Lachnospiraceae	Lachnospirales	Clostridia	Firmicutes_A
ASV653	R	-0.267293	0.141789	-0.545199	0.0106133	-1.88515	0.05941	1	FALSE	FALSE	CAG-110	Oscillospiraceae	Oscillospirales	Clostridia	Firmicutes_A
ASV653	R_BP	-0.257334	0.380562	-1.00324	0.488569	-0.676193	0.498918	1	FALSE	FALSE	CAG-110	Oscillospiraceae	Oscillospirales	Clostridia	Firmicutes_A
ASV657	R	0.00282907	0.124356	-0.240909	0.246567	0.0227497	0.98185	1	FALSE	FALSE	CAG-110	Oscillospiraceae	Oscillospirales	Clostridia	Firmicutes_A
ASV657	R_BP	0.635096	0.371106	-0.0922726	1.36246	1.71136	0.087015	1	FALSE	FALSE	CAG-110	Oscillospiraceae	Oscillospirales	Clostridia	Firmicutes_A
ASV660	R	0.0199025	0.149361	-0.272845	0.31265	0.133251	0.893995	1	FALSE	FALSE	Fusicatenibacter	Lachnospiraceae	Lachnospirales	Clostridia	Firmicutes_A
ASV660	R_BP	1.16235	0.438806	0.302292	2.02241	2.6489	0.00807551	1	FALSE	FALSE	Fusicatenibacter	Lachnospiraceae	Lachnospirales	Clostridia	Firmicutes_A
ASV661	R	0.0588783	0.149624	-0.234384	0.35214	0.39351	0.693943	1	FALSE	FALSE	Oscillospirales(o)_unclass.	Oscillospirales(o)_unclass.	Oscillospirales	Clostridia	Firmicutes_A
ASV661	R_BP	-0.0921305	0.299957	-0.680045	0.495784	-0.307146	0.758732	1	FALSE	FALSE	Oscillospirales(o)_unclass.	Oscillospirales(o)_unclass.	Oscillospirales	Clostridia	Firmicutes_A
ASV662	R	0.0729844	0.126157	-0.174283	0.320252	0.57852	0.562913	1	FALSE	FALSE	Massiliomicrobiota	Erysipelatoclostridiaceae	Erysipelotrichales	Bacilli	Firmicutes
ASV662	R_BP	-0.00699123	0.279271	-0.554363	0.540381	-0.0250338	0.980028	1	FALSE	FALSE	Massiliomicrobiota	Erysipelatoclostridiaceae	Erysipelotrichales	Bacilli	Firmicutes
ASV666	R	0.0332287	0.149399	-0.259594	0.326051	0.222416	0.82399	1	FALSE	FALSE	Clostridia(c)_unclass.	Clostridia(c)_unclass.	Clostridia(c)_unclass.	Clostridia	Firmicutes_A
ASV666	R_BP	0.650021	0.364677	-0.0647463	1.36479	1.78246	0.0746749	1	FALSE	FALSE	Clostridia(c)_unclass.	Clostridia(c)_unclass.	Clostridia(c)_unclass.	Clostridia	Firmicutes_A
ASV676	R	-0.0540607	0.135787	-0.320204	0.212083	-0.398128	0.690536	1	FALSE	FALSE	Oscillospirales(o)_unclass.	Oscillospirales(o)_unclass.	Oscillospirales	Clostridia	Firmicutes_A
ASV676	R_BP	0.735426	0.394452	-0.0376991	1.50855	1.86443	0.0622618	1	FALSE	FALSE	Oscillospirales(o)_unclass.	Oscillospirales(o)_unclass.	Oscillospirales	Clostridia	Firmicutes_A
ASV682	R	0.177817	0.129631	-0.0762608	0.431894	1.37171	0.170154	1	FALSE	FALSE	CAG-495	CAG-239	RF32	Alphaproteobacteria	Proteobacteria
ASV682	R_BP	0.147779	0.212338	-0.268403	0.563962	0.695962	0.486453	1	FALSE	FALSE	CAG-495	CAG-239	RF32	Alphaproteobacteria	Proteobacteria
ASV688	R	-0.0755205	0.13378	-0.337729	0.186688	-0.564514	0.572404	1	FALSE	FALSE	Anaerobutyricum	Lachnospiraceae	Lachnospirales	Clostridia	Firmicutes_A
ASV688	R_BP	0.226093	0.398737	-0.55543	1.00762	0.567025	0.570697	1	FALSE	FALSE	Anaerobutyricum	Lachnospiraceae	Lachnospirales	Clostridia	Firmicutes_A
ASV693	R	-0.0786874	0.149654	-0.372009	0.214634	-0.525796	0.59903	1	FALSE	FALSE	Clostridium_A	Acutalibacteraceae	Oscillospirales	Clostridia	Firmicutes_A
ASV693	R_BP	0.711489	0.348555	0.0283205	1.39466	2.04125	0.0412259	1	FALSE	FALSE	Clostridium_A	Acutalibacteraceae	Oscillospirales	Clostridia	Firmicutes_A
ASV698	R	-0.0342585	0.137489	-0.303738	0.235221	-0.249172	0.803228	1	FALSE	FALSE	Mediterraneibacter	Lachnospiraceae	Lachnospirales	Clostridia	Firmicutes_A
ASV698	R_BP	0.180824	0.33128	-0.468486	0.830133	0.545833	0.585181	1	FALSE	FALSE	Mediterraneibacter	Lachnospiraceae	Lachnospirales	Clostridia	Firmicutes_A
ASV703	R	0.020166	0.14373	-0.261545	0.301877	0.140304	0.888419	1	FALSE	FALSE	UBA1191	Anaerovoracaceae	Peptostreptococcales	Clostridia	Firmicutes_A
ASV703	R_BP	0.0516417	0.325359	-0.586061	0.689345	0.158722	0.873888	1	FALSE	FALSE	UBA1191	Anaerovoracaceae	Peptostreptococcales	Clostridia	Firmicutes_A
ASV709	R	-0.150957	0.130116	-0.405984	0.104069	-1.16018	0.245976	1	FALSE	FALSE	Bariatricus	Lachnospiraceae	Lachnospirales	Clostridia	Firmicutes_A
ASV709	R_BP	0.104435	0.303942	-0.491292	0.700161	0.343601	0.731147	1	FALSE	FALSE	Bariatricus	Lachnospiraceae	Lachnospirales	Clostridia	Firmicutes_A
ASV710	R	-0.00763951	0.13274	-0.267811	0.252532	-0.0575523	0.954105	1	FALSE	FALSE	Anaerostipes	Lachnospiraceae	Lachnospirales	Clostridia	Firmicutes_A
ASV710	R_BP	0.487773	0.352179	-0.202498	1.17804	1.38501	0.166048	1	FALSE	FALSE	Anaerostipes	Lachnospiraceae	Lachnospirales	Clostridia	Firmicutes_A
ASV717	R	-0.00947732	0.129461	-0.263221	0.244266	-0.073206	0.941642	1	FALSE	FALSE	Negativibacillus	Ruminococcaceae	Oscillospirales	Clostridia	Firmicutes_A
ASV717	R_BP	0.217999	0.302897	-0.375678	0.811677	0.719715	0.4717	1	FALSE	FALSE	Negativibacillus	Ruminococcaceae	Oscillospirales	Clostridia	Firmicutes_A
ASV718	R	0.0923765	0.139339	-0.180728	0.365482	0.662961	0.507356	1	FALSE	FALSE	Lachnospiraceae(f)_unclass.	Lachnospiraceae	Lachnospirales	Clostridia	Firmicutes_A
ASV718	R_BP	0.222075	0.274494	-0.315933	0.760083	0.809035	0.418495	1	FALSE	FALSE	Lachnospiraceae(f)_unclass.	Lachnospiraceae	Lachnospirales	Clostridia	Firmicutes_A
ASV727	R	0.0209925	0.145269	-0.263735	0.30572	0.144508	0.885099	1	FALSE	FALSE	Lawsonibacter	Oscillospiraceae	Oscillospirales	Clostridia	Firmicutes_A
ASV727	R_BP	-0.25052	0.260509	-0.761118	0.260078	-0.961657	0.336222	1	FALSE	FALSE	Lawsonibacter	Oscillospiraceae	Oscillospirales	Clostridia	Firmicutes_A
ASV728	R	0.0268517	0.138573	-0.244751	0.298455	0.193773	0.846354	1	FALSE	FALSE	Agathobaculum	Butyricicoccaceae	Oscillospirales	Clostridia	Firmicutes_A
ASV728	R_BP	0.0972472	0.28811	-0.467448	0.661943	0.337535	0.735714	1	FALSE	FALSE	Agathobaculum	Butyricicoccaceae	Oscillospirales	Clostridia	Firmicutes_A
ASV736	R	-0.0162376	0.112747	-0.237222	0.204747	-0.144017	0.885487	1	FALSE	FALSE	Coprobacter	Coprobacteraceae	Bacteroidales	Bacteroidia	Bacteroidota
ASV736	R_BP	0.964798	0.443862	0.0948282	1.83477	2.17364	0.0297319	1	FALSE	FALSE	Coprobacter	Coprobacteraceae	Bacteroidales	Bacteroidia	Bacteroidota
ASV740	R	0.2199	0.125934	-0.0269319	0.466731	1.74614	0.0807861	1	FALSE	FALSE	UBA1394	Ruminococcaceae	Oscillospirales	Clostridia	Firmicutes_A
ASV740	R_BP	-0.117894	0.155323	-0.422328	0.186539	-0.759027	0.447837	1	FALSE	FALSE	UBA1394	Ruminococcaceae	Oscillospirales	Clostridia	Firmicutes_A
ASV742	R	0.159273	0.125636	-0.0869744	0.405519	1.26773	0.204895	1	FALSE	FALSE	CAG-508(f)_unclass.	CAG-508	TANB77	Clostridia	Firmicutes_A
ASV742	R_BP	-0.154532	0.144424	-0.437604	0.12854	-1.06999	0.284625	1	FALSE	FALSE	CAG-508(f)_unclass.	CAG-508	TANB77	Clostridia	Firmicutes_A
ASV744	R	-0.0694364	0.145882	-0.355365	0.216493	-0.475976	0.634091	1	FALSE	FALSE	Unknown	Unknown	Unknown	Unknown	Unknown
ASV744	R_BP	0.993102	0.371625	0.264717	1.72149	2.67232	0.00753279	1	FALSE	FALSE	Unknown	Unknown	Unknown	Unknown	Unknown
ASV745	R	0.0517644	0.119291	-0.182046	0.285575	0.433933	0.664337	1	FALSE	FALSE	Adlercreutzia	Eggerthellaceae	Coriobacteriales	Coriobacteriia	Actinobacteriota
ASV745	R_BP	0.255317	0.313048	-0.358256	0.868891	0.815586	0.414737	1	FALSE	FALSE	Adlercreutzia	Eggerthellaceae	Coriobacteriales	Coriobacteriia	Actinobacteriota
ASV752	R	0.0711397	0.14576	-0.214549	0.356829	0.488062	0.625506	1	FALSE	FALSE	Bariatricus	Lachnospiraceae	Lachnospirales	Clostridia	Firmicutes_A
ASV752	R_BP	0.551888	0.398176	-0.228536	1.33231	1.38604	0.165734	1	FALSE	FALSE	Bariatricus	Lachnospiraceae	Lachnospirales	Clostridia	Firmicutes_A
ASV754	R	-0.223243	0.124767	-0.467787	0.0213001	-1.78928	0.0735696	1	FALSE	FALSE	CAG-110	Oscillospiraceae	Oscillospirales	Clostridia	Firmicutes_A
ASV754	R_BP	0.473945	0.401797	-0.313577	1.26147	1.17956	0.238174	1	FALSE	FALSE	CAG-110	Oscillospiraceae	Oscillospirales	Clostridia	Firmicutes_A
ASV782	R	0.0888529	0.128738	-0.163473	0.341179	0.690185	0.490078	1	FALSE	FALSE	Clostridia(c)_unclass.	Clostridia(c)_unclass.	Clostridia(c)_unclass.	Clostridia	Firmicutes_A
ASV782	R_BP	0.483012	0.356591	-0.215905	1.18193	1.35453	0.175568	1	FALSE	FALSE	Clostridia(c)_unclass.	Clostridia(c)_unclass.	Clostridia(c)_unclass.	Clostridia	Firmicutes_A
ASV785	R	-0.0901751	0.116748	-0.319002	0.138652	-0.772389	0.439884	1	FALSE	FALSE	Coprobacillus	Erysipelatoclostridiaceae	Erysipelotrichales	Bacilli	Firmicutes
ASV785	R_BP	0.393173	0.314737	-0.223711	1.01006	1.24921	0.211587	1	FALSE	FALSE	Coprobacillus	Erysipelatoclostridiaceae	Erysipelotrichales	Bacilli	Firmicutes
ASV795	R	0.107611	0.142612	-0.17191	0.387131	0.754567	0.450509	1	FALSE	FALSE	Anaerobutyricum	Lachnospiraceae	Lachnospirales	Clostridia	Firmicutes_A
ASV795	R_BP	0.639791	0.369408	-0.0842488	1.36383	1.73194	0.083285	1	FALSE	FALSE	Anaerobutyricum	Lachnospiraceae	Lachnospirales	Clostridia	Firmicutes_A
ASV798	R	-0.0361115	0.139001	-0.308553	0.23633	-0.259793	0.795023	1	FALSE	FALSE	Romboutsia	Peptostreptococcaceae	Peptostreptococcales	Clostridia	Firmicutes_A
ASV798	R_BP	-0.271642	0.281762	-0.823896	0.280612	-0.964083	0.335004	1	FALSE	FALSE	Romboutsia	Peptostreptococcaceae	Peptostreptococcales	Clostridia	Firmicutes_A
ASV805	R	0.0735658	0.130711	-0.182628	0.32976	0.562813	0.573562	1	FALSE	FALSE	Enterocloster	Lachnospiraceae	Lachnospirales	Clostridia	Firmicutes_A
ASV805	R_BP	-0.199513	0.172415	-0.537447	0.138421	-1.15716	0.247206	1	FALSE	FALSE	Enterocloster	Lachnospiraceae	Lachnospirales	Clostridia	Firmicutes_A
ASV807	R	0.0103965	0.124949	-0.234503	0.255296	0.083206	0.933688	1	FALSE	FALSE	Oxalobacter	Burkholderiaceae	Burkholderiales	Gammaproteobacteria	Proteobacteria
ASV807	R_BP	0.0545409	0.217564	-0.371885	0.480966	0.250689	0.802055	1	FALSE	FALSE	Oxalobacter	Burkholderiaceae	Burkholderiales	Gammaproteobacteria	Proteobacteria
ASV816	R	0.0589433	0.120182	-0.176613	0.294499	0.490451	0.623815	1	FALSE	FALSE	CAG-81	Lachnospiraceae	Lachnospirales	Clostridia	Firmicutes_A
ASV816	R_BP	0.297459	0.312529	-0.315099	0.910017	0.951778	0.341209	1	FALSE	FALSE	CAG-81	Lachnospiraceae	Lachnospirales	Clostridia	Firmicutes_A
ASV830	R	0.0494474	0.109647	-0.165461	0.264356	0.450968	0.652013	1	FALSE	FALSE	SFFH01	CAG-74	Christensenellales	Clostridia_A	Firmicutes_A
ASV830	R_BP	0.259186	0.306689	-0.341924	0.860296	0.845111	0.398049	1	FALSE	FALSE	SFFH01	CAG-74	Christensenellales	Clostridia_A	Firmicutes_A
ASV849	R	0.189301	0.128872	-0.0632882	0.44189	1.46891	0.141858	1	FALSE	FALSE	Bacteria(d)_unclass.	Bacteria(d)_unclass.	Bacteria(d)_unclass.	Bacteria(d)_unclass.	Bacteria(d)_unclass.
ASV849	R_BP	0.106459	0.226647	-0.337768	0.550687	0.469715	0.638559	1	FALSE	FALSE	Bacteria(d)_unclass.	Bacteria(d)_unclass.	Bacteria(d)_unclass.	Bacteria(d)_unclass.	Bacteria(d)_unclass.
ASV859	R	-0.167896	0.147131	-0.456273	0.12048	-1.14114	0.253814	1	FALSE	FALSE	Dorea	Lachnospiraceae	Lachnospirales	Clostridia	Firmicutes_A
ASV859	R_BP	-0.377446	0.167532	-0.705809	-0.0490835	-2.25298	0.0242604	1	FALSE	FALSE	Dorea	Lachnospiraceae	Lachnospirales	Clostridia	Firmicutes_A
ASV867	R	-0.10469	0.140865	-0.380785	0.171405	-0.743194	0.457364	1	FALSE	FALSE	Oscillospiraceae(f)_unclass.	Oscillospiraceae	Oscillospirales	Clostridia	Firmicutes_A
ASV867	R_BP	0.149855	0.285336	-0.409402	0.709113	0.52519	0.599451	1	FALSE	FALSE	Oscillospiraceae(f)_unclass.	Oscillospiraceae	Oscillospirales	Clostridia	Firmicutes_A
ASV886	R	0.0698763	0.11449	-0.154523	0.294276	0.610329	0.541644	1	FALSE	FALSE	Merdibacter	Erysipelotrichaceae	Erysipelotrichales	Bacilli	Firmicutes
ASV886	R_BP	-0.0132171	0.154755	-0.316537	0.290103	-0.0854067	0.931938	1	FALSE	FALSE	Merdibacter	Erysipelotrichaceae	Erysipelotrichales	Bacilli	Firmicutes
ASV887	R	-0.193522	0.113423	-0.41583	0.0287865	-1.7062	0.0879707	1	FALSE	FALSE	CAG-238	Anaerovoracaceae	Peptostreptococcales	Clostridia	Firmicutes_A
ASV887	R_BP	-0.105431	0.291346	-0.67647	0.465607	-0.361877	0.717444	1	FALSE	FALSE	CAG-238	Anaerovoracaceae	Peptostreptococcales	Clostridia	Firmicutes_A
ASV895	R	-0.0174937	0.124494	-0.261503	0.226515	-0.140518	0.888251	1	FALSE	FALSE	Collinsella	Coriobacteriaceae	Coriobacteriales	Coriobacteriia	Actinobacteriota
ASV895	R_BP	0.0686745	0.334819	-0.587572	0.72492	0.205109	0.837487	1	FALSE	FALSE	Collinsella	Coriobacteriaceae	Coriobacteriales	Coriobacteriia	Actinobacteriota
ASV906	R	-0.000245444	0.121709	-0.238794	0.238303	-0.00201665	0.998391	1	FALSE	FALSE	Eubacterium_G	Lachnospiraceae	Lachnospirales	Clostridia	Firmicutes_A
ASV906	R_BP	-0.275794	0.15131	-0.572361	0.0207737	-1.82271	0.0683476	1	FALSE	FALSE	Eubacterium_G	Lachnospiraceae	Lachnospirales	Clostridia	Firmicutes_A
ASV907	R	0.0850748	0.10147	-0.113806	0.283955	0.838426	0.401791	1	FALSE	FALSE	Streptococcus	Streptococcaceae	Lactobacillales	Bacilli	Firmicutes
ASV907	R_BP	0.246704	0.193433	-0.132424	0.625832	1.2754	0.202168	1	FALSE	FALSE	Streptococcus	Streptococcaceae	Lactobacillales	Bacilli	Firmicutes
ASV909	R	0.114556	0.114381	-0.10963	0.338742	1.00153	0.31657	1	FALSE	FALSE	Oscillospiraceae(f)_unclass.	Oscillospiraceae	Oscillospirales	Clostridia	Firmicutes_A
ASV909	R_BP	0.589046	0.263566	0.0724572	1.10564	2.23491	0.0254232	1	FALSE	FALSE	Oscillospiraceae(f)_unclass.	Oscillospiraceae	Oscillospirales	Clostridia	Firmicutes_A
ASV912	R	-0.0587868	0.11637	-0.286871	0.169298	-0.505174	0.613437	1	FALSE	FALSE	Bacteria(d)_unclass.	Bacteria(d)_unclass.	Bacteria(d)_unclass.	Bacteria(d)_unclass.	Bacteria(d)_unclass.
ASV912	R_BP	0.286879	0.298572	-0.298321	0.87208	0.96084	0.336633	1	FALSE	FALSE	Bacteria(d)_unclass.	Bacteria(d)_unclass.	Bacteria(d)_unclass.	Bacteria(d)_unclass.	Bacteria(d)_unclass.
ASV933	R	0.154911	0.110848	-0.0623501	0.372172	1.39751	0.162259	1	FALSE	FALSE	Gemmiger	Ruminococcaceae	Oscillospirales	Clostridia	Firmicutes_A
ASV933	R_BP	0.643873	0.464407	-0.266366	1.55411	1.38644	0.165613	1	FALSE	FALSE	Gemmiger	Ruminococcaceae	Oscillospirales	Clostridia	Firmicutes_A
ASV934	R	0.026478	0.118855	-0.206477	0.259433	0.222776	0.82371	1	FALSE	FALSE	Blautia_A	Lachnospiraceae	Lachnospirales	Clostridia	Firmicutes_A
ASV934	R_BP	0.336456	0.326665	-0.303808	0.976719	1.02997	0.303023	1	FALSE	FALSE	Blautia_A	Lachnospiraceae	Lachnospirales	Clostridia	Firmicutes_A
ASV964	R	0.187054	0.117372	-0.0429955	0.417103	1.59368	0.111007	1	FALSE	FALSE	Blautia_A	Lachnospiraceae	Lachnospirales	Clostridia	Firmicutes_A
ASV964	R_BP	0.596885	0.339341	-0.068224	1.26199	1.75895	0.0785857	1	FALSE	FALSE	Blautia_A	Lachnospiraceae	Lachnospirales	Clostridia	Firmicutes_A
ASV985	R	0.032099	0.130678	-0.22403	0.288228	0.245634	0.805966	1	FALSE	FALSE	Unknown	Unknown	Unknown	Unknown	Unknown
ASV985	R_BP	0.358168	0.289494	-0.20924	0.925576	1.23722	0.216005	1	FALSE	FALSE	Unknown	Unknown	Unknown	Unknown	Unknown
ASV1001	R	-0.0738847	0.130049	-0.32878	0.18101	-0.568132	0.569945	1	FALSE	FALSE	Blautia_A	Lachnospiraceae	Lachnospirales	Clostridia	Firmicutes_A
ASV1001	R_BP	-0.283669	0.175845	-0.628326	0.0609877	-1.61317	0.106707	1	FALSE	FALSE	Blautia_A	Lachnospiraceae	Lachnospirales	Clostridia	Firmicutes_A
ASV1003	R	0.0813544	0.113836	-0.141765	0.304474	0.71466	0.474819	1	FALSE	FALSE	Massiliomicrobiota	Erysipelatoclostridiaceae	Erysipelotrichales	Bacilli	Firmicutes
ASV1003	R_BP	0.0988969	0.18607	-0.265801	0.463595	0.531503	0.59507	1	FALSE	FALSE	Massiliomicrobiota	Erysipelatoclostridiaceae	Erysipelotrichales	Bacilli	Firmicutes
ASV1010	R	-0.132452	0.133304	-0.393728	0.128823	-0.993612	0.320412	1	FALSE	FALSE	Bariatricus	Lachnospiraceae	Lachnospirales	Clostridia	Firmicutes_A
ASV1010	R_BP	-0.155369	0.145139	-0.439842	0.129103	-1.07049	0.2844	1	FALSE	FALSE	Bariatricus	Lachnospiraceae	Lachnospirales	Clostridia	Firmicutes_A
ASV1011	R	-0.0948861	0.120483	-0.331033	0.141261	-0.787547	0.430962	1	FALSE	FALSE	Blautia_A	Lachnospiraceae	Lachnospirales	Clostridia	Firmicutes_A
ASV1011	R_BP	0.219114	0.317418	-0.403026	0.841253	0.6903	0.490006	1	FALSE	FALSE	Blautia_A	Lachnospiraceae	Lachnospirales	Clostridia	Firmicutes_A
ASV1014	R	0.17872	0.106854	-0.0307134	0.388153	1.67257	0.0944128	1	FALSE	FALSE	Blautia_A	Lachnospiraceae	Lachnospirales	Clostridia	Firmicutes_A
ASV1014	R_BP	0.03202	0.129569	-0.221935	0.285975	0.247128	0.80481	1	FALSE	FALSE	Blautia_A	Lachnospiraceae	Lachnospirales	Clostridia	Firmicutes_A
ASV1040	R	-0.0706866	0.10744	-0.281269	0.139895	-0.657918	0.510591	1	FALSE	FALSE	Marinifilaceae(f)_unclass.	Marinifilaceae	Bacteroidales	Bacteroidia	Bacteroidota
ASV1040	R_BP	0.0701987	0.232032	-0.384584	0.524982	0.302539	0.762241	1	FALSE	FALSE	Marinifilaceae(f)_unclass.	Marinifilaceae	Bacteroidales	Bacteroidia	Bacteroidota
ASV1046	R	-0.0351358	0.101502	-0.23408	0.163808	-0.346158	0.729224	1	FALSE	FALSE	UMGS856	Acutalibacteraceae	Oscillospirales	Clostridia	Firmicutes_A
ASV1046	R_BP	-0.191765	0.148928	-0.483664	0.100133	-1.28764	0.197872	1	FALSE	FALSE	UMGS856	Acutalibacteraceae	Oscillospirales	Clostridia	Firmicutes_A
ASV1051	R	-0.0167196	0.10627	-0.225009	0.19157	-0.157332	0.874984	1	FALSE	FALSE	Oscillospirales(o)_unclass.	Oscillospirales(o)_unclass.	Oscillospirales	Clostridia	Firmicutes_A
ASV1051	R_BP	-0.115786	0.158581	-0.426604	0.195032	-0.73014	0.465305	1	FALSE	FALSE	Oscillospirales(o)_unclass.	Oscillospirales(o)_unclass.	Oscillospirales	Clostridia	Firmicutes_A
ASV1060	R	0.0132121	0.0982524	-0.179363	0.205787	0.134471	0.89303	1	FALSE	FALSE	UCG-010	CAG-382	Oscillospirales	Clostridia	Firmicutes_A
ASV1060	R_BP	-0.256194	0.14737	-0.545039	0.0326509	-1.73844	0.0821329	1	FALSE	FALSE	UCG-010	CAG-382	Oscillospirales	Clostridia	Firmicutes_A
ASV1068	R	0.0295669	0.117736	-0.201195	0.260329	0.251129	0.801715	1	FALSE	FALSE	Clostridia(c)_unclass.	Clostridia(c)_unclass.	Clostridia(c)_unclass.	Clostridia	Firmicutes_A
ASV1068	R_BP	0.747922	0.361958	0.0384841	1.45736	2.06632	0.0387981	1	FALSE	FALSE	Clostridia(c)_unclass.	Clostridia(c)_unclass.	Clostridia(c)_unclass.	Clostridia	Firmicutes_A
ASV1069	R	0.172156	0.131981	-0.086527	0.430839	1.3044	0.192098	1	FALSE	FALSE	Ruminococcus_H	Acutalibacteraceae	Oscillospirales	Clostridia	Firmicutes_A
ASV1069	R_BP	0.246424	0.338873	-0.417768	0.910616	0.727185	0.467113	1	FALSE	FALSE	Ruminococcus_H	Acutalibacteraceae	Oscillospirales	Clostridia	Firmicutes_A
ASV1089	R	0.0383997	0.12057	-0.197918	0.274717	0.318484	0.750117	1	FALSE	FALSE	Lawsonibacter	Oscillospiraceae	Oscillospirales	Clostridia	Firmicutes_A
ASV1089	R_BP	0.0716592	0.242544	-0.403728	0.547046	0.295448	0.767652	1	FALSE	FALSE	Lawsonibacter	Oscillospiraceae	Oscillospirales	Clostridia	Firmicutes_A
ASV1103	R	0.0423505	0.0908354	-0.135687	0.220388	0.466234	0.641048	1	FALSE	FALSE	Unknown	Unknown	Unknown	Unknown	Unknown
ASV1103	R_BP	0.526019	0.339248	-0.138906	1.19094	1.55055	0.121011	1	FALSE	FALSE	Unknown	Unknown	Unknown	Unknown	Unknown
ASV1109	R	-0.235146	0.0965713	-0.424425	-0.045866	-2.43494	0.0148941	1	FALSE	FALSE	Unknown	Unknown	Unknown	Unknown	Unknown
ASV1109	R_BP	-0.0259829	0.221999	-0.461101	0.409135	-0.117041	0.906828	1	FALSE	FALSE	Unknown	Unknown	Unknown	Unknown	Unknown
ASV1128	R	0.0795349	0.110242	-0.13654	0.29561	0.721455	0.47063	1	FALSE	FALSE	Lacticaseibacillus	Lactobacillaceae	Lactobacillales	Bacilli	Firmicutes
ASV1128	R_BP	-0.222549	0.194096	-0.602976	0.157879	-1.14659	0.25155	1	FALSE	FALSE	Lacticaseibacillus	Lactobacillaceae	Lactobacillales	Bacilli	Firmicutes
ASV1147	R	-0.0124891	0.119689	-0.24708	0.222101	-0.104346	0.916895	1	FALSE	FALSE	Blautia_A	Lachnospiraceae	Lachnospirales	Clostridia	Firmicutes_A
ASV1147	R_BP	0.100606	0.271677	-0.431881	0.633093	0.370314	0.711148	1	FALSE	FALSE	Blautia_A	Lachnospiraceae	Lachnospirales	Clostridia	Firmicutes_A
ASV1172	R	-0.27665	0.104657	-0.481778	-0.0715222	-2.6434	0.0082079	1	FALSE	FALSE	Clostridia(c)_unclass.	Clostridia(c)_unclass.	Clostridia(c)_unclass.	Clostridia	Firmicutes_A
ASV1172	R_BP	-0.492084	0.144847	-0.775985	-0.208183	-3.39726	0.000680637	0.303564	FALSE	FALSE	Clostridia(c)_unclass.	Clostridia(c)_unclass.	Clostridia(c)_unclass.	Clostridia	Firmicutes_A
ASV1189	R	-0.0816174	0.111257	-0.299681	0.136447	-0.733592	0.463197	1	FALSE	FALSE	UMGS1815	CAG-272	Oscillospirales	Clostridia	Firmicutes_A
ASV1189	R_BP	0.125369	0.194342	-0.255541	0.506279	0.645095	0.518866	1	FALSE	FALSE	UMGS1815	CAG-272	Oscillospirales	Clostridia	Firmicutes_A
ASV1190	R	-0.138191	0.119129	-0.371684	0.0953008	-1.16002	0.246041	1	FALSE	FALSE	Lawsonibacter	Oscillospiraceae	Oscillospirales	Clostridia	Firmicutes_A
ASV1190	R_BP	0.015737	0.238364	-0.451457	0.482931	0.0660206	0.947361	1	FALSE	FALSE	Lawsonibacter	Oscillospiraceae	Oscillospirales	Clostridia	Firmicutes_A
ASV1237	R	-0.0196107	0.108904	-0.233062	0.19384	-0.180074	0.857094	1	FALSE	FALSE	Unknown	Unknown	Unknown	Unknown	Unknown
ASV1237	R_BP	-0.220908	0.170609	-0.555301	0.113486	-1.29482	0.195382	1	FALSE	FALSE	Unknown	Unknown	Unknown	Unknown	Unknown
ASV1238	R	-0.114338	0.102877	-0.315976	0.0873008	-1.1114	0.266395	1	FALSE	FALSE	Oscillospirales(o)_unclass.	Oscillospirales(o)_unclass.	Oscillospirales	Clostridia	Firmicutes_A
ASV1238	R_BP	0.73445	0.357456	0.0338373	1.43506	2.05466	0.0399117	1	FALSE	FALSE	Oscillospirales(o)_unclass.	Oscillospirales(o)_unclass.	Oscillospirales	Clostridia	Firmicutes_A
ASV1252	R	0.133498	0.102388	-0.0671813	0.334178	1.30385	0.192284	1	FALSE	FALSE	Schaedlerella	Lachnospiraceae	Lachnospirales	Clostridia	Firmicutes_A
ASV1252	R_BP	0.362503	0.216891	-0.0626025	0.787609	1.67136	0.0946498	1	FALSE	FALSE	Schaedlerella	Lachnospiraceae	Lachnospirales	Clostridia	Firmicutes_A
ASV1265	R	0.180365	0.132122	-0.0785952	0.439325	1.36513	0.172211	1	FALSE	FALSE	Longicatena	Erysipelotrichaceae	Erysipelotrichales	Bacilli	Firmicutes
ASV1265	R_BP	-0.041961	0.185222	-0.404997	0.321075	-0.226544	0.820778	1	FALSE	FALSE	Longicatena	Erysipelotrichaceae	Erysipelotrichales	Bacilli	Firmicutes
ASV1289	R	0.0605407	0.103832	-0.142971	0.264052	0.583062	0.559851	1	FALSE	FALSE	Eubacterium_G	Lachnospiraceae	Lachnospirales	Clostridia	Firmicutes_A
ASV1289	R_BP	-0.158174	0.138994	-0.430603	0.114255	-1.13799	0.255124	1	FALSE	FALSE	Eubacterium_G	Lachnospiraceae	Lachnospirales	Clostridia	Firmicutes_A
ASV1300	R	-0.0322458	0.101641	-0.231463	0.166971	-0.317251	0.751053	1	FALSE	FALSE	Bacteroidales(o)_unclass.	Bacteroidales(o)_unclass.	Bacteroidales	Bacteroidia	Bacteroidota
ASV1300	R_BP	-0.0668248	0.138438	-0.338163	0.204514	-0.482705	0.629305	1	FALSE	FALSE	Bacteroidales(o)_unclass.	Bacteroidales(o)_unclass.	Bacteroidales	Bacteroidia	Bacteroidota
ASV1305	R	-0.126907	0.108457	-0.339482	0.0856685	-1.17011	0.241955	1	FALSE	FALSE	Clostridia(c)_unclass.	Clostridia(c)_unclass.	Clostridia(c)_unclass.	Clostridia	Firmicutes_A
ASV1305	R_BP	-0.231686	0.201338	-0.626308	0.162936	-1.15073	0.249841	1	FALSE	FALSE	Clostridia(c)_unclass.	Clostridia(c)_unclass.	Clostridia(c)_unclass.	Clostridia	Firmicutes_A
ASV1417	R	0.0364685	0.103349	-0.166096	0.239033	0.352867	0.724188	1	FALSE	FALSE	Unknown	Unknown	Unknown	Unknown	Unknown
ASV1417	R_BP	0.408496	0.246655	-0.0749471	0.89194	1.65615	0.0976923	1	FALSE	FALSE	Unknown	Unknown	Unknown	Unknown	Unknown
ASV1430	R	-0.0739228	0.104264	-0.27828	0.130434	-0.708998	0.478326	1	FALSE	FALSE	Bacteria(d)_unclass.	Bacteria(d)_unclass.	Bacteria(d)_unclass.	Bacteria(d)_unclass.	Bacteria(d)_unclass.
ASV1430	R_BP	0.143671	0.250525	-0.347359	0.634701	0.573477	0.566322	1	FALSE	FALSE	Bacteria(d)_unclass.	Bacteria(d)_unclass.	Bacteria(d)_unclass.	Bacteria(d)_unclass.	Bacteria(d)_unclass.
ASV1438	R	-0.0278538	0.101169	-0.226145	0.170437	-0.27532	0.78307	1	FALSE	FALSE	CAG-145	Anaerovoracaceae	Peptostreptococcales	Clostridia	Firmicutes_A
ASV1438	R_BP	0.434487	0.254117	-0.0635829	0.932557	1.70979	0.0873048	1	FALSE	FALSE	CAG-145	Anaerovoracaceae	Peptostreptococcales	Clostridia	Firmicutes_A
ASV1449	R	0.027262	0.102227	-0.173103	0.227627	0.266681	0.789715	1	FALSE	FALSE	Pauljensenia	Actinomycetaceae	Actinomycetales	Actinomycetia	Actinobacteriota
ASV1449	R_BP	0.305986	0.299033	-0.280118	0.89209	1.02325	0.306188	1	FALSE	FALSE	Pauljensenia	Actinomycetaceae	Actinomycetales	Actinomycetia	Actinobacteriota
ASV1455	R	0.0251249	0.112113	-0.194616	0.244865	0.224104	0.822676	1	FALSE	FALSE	Clostridia(c)_unclass.	Clostridia(c)_unclass.	Clostridia(c)_unclass.	Clostridia	Firmicutes_A
ASV1455	R_BP	-0.0694586	0.139473	-0.342826	0.203909	-0.498007	0.618479	1	FALSE	FALSE	Clostridia(c)_unclass.	Clostridia(c)_unclass.	Clostridia(c)_unclass.	Clostridia	Firmicutes_A
ASV1464	R	0.078189	0.103334	-0.124346	0.280724	0.756663	0.449252	1	FALSE	FALSE	Oscillospiraceae(f)_unclass.	Oscillospiraceae	Oscillospirales	Clostridia	Firmicutes_A
ASV1464	R_BP	0.389994	0.247036	-0.094197	0.874185	1.57869	0.114407	1	FALSE	FALSE	Oscillospiraceae(f)_unclass.	Oscillospiraceae	Oscillospirales	Clostridia	Firmicutes_A
ASV1480	R	0.150888	0.0930871	-0.0315627	0.333339	1.62093	0.105032	1	FALSE	FALSE	Unknown	Unknown	Unknown	Unknown	Unknown
ASV1480	R_BP	0.436528	0.313375	-0.177687	1.05074	1.39299	0.163623	1	FALSE	FALSE	Unknown	Unknown	Unknown	Unknown	Unknown
ASV1498	R	0.0552193	0.0914513	-0.124025	0.234464	0.603812	0.545969	1	FALSE	FALSE	Unknown	Unknown	Unknown	Unknown	Unknown
ASV1498	R_BP	-0.0460069	0.111419	-0.264388	0.172375	-0.412917	0.679667	1	FALSE	FALSE	Unknown	Unknown	Unknown	Unknown	Unknown
ASV1511	R	0.269418	0.103132	0.0672789	0.471557	2.61236	0.00899207	1	FALSE	FALSE	Phocea	Ruminococcaceae	Oscillospirales	Clostridia	Firmicutes_A
ASV1511	R_BP	0.231328	0.171505	-0.104822	0.567477	1.34881	0.177397	1	FALSE	FALSE	Phocea	Ruminococcaceae	Oscillospirales	Clostridia	Firmicutes_A
ASV1515	R	-0.211404	0.104854	-0.416918	-0.00588909	-2.01616	0.0437828	1	FALSE	FALSE	UBA7182	Lachnospiraceae	Lachnospirales	Clostridia	Firmicutes_A
ASV1515	R_BP	0.0778241	0.239579	-0.39175	0.547398	0.324837	0.745304	1	FALSE	FALSE	UBA7182	Lachnospiraceae	Lachnospirales	Clostridia	Firmicutes_A
ASV1516	R	0.128144	0.113932	-0.0951625	0.35145	1.12474	0.260699	1	FALSE	FALSE	Agathobaculum	Butyricicoccaceae	Oscillospirales	Clostridia	Firmicutes_A
ASV1516	R_BP	0.207318	0.208095	-0.200549	0.615185	0.996262	0.319123	1	FALSE	FALSE	Agathobaculum	Butyricicoccaceae	Oscillospirales	Clostridia	Firmicutes_A
ASV1517	R	0.0569841	0.102764	-0.144434	0.258402	0.554512	0.579228	1	FALSE	FALSE	Lachnospiraceae(f)_unclass.	Lachnospiraceae	Lachnospirales	Clostridia	Firmicutes_A
ASV1517	R_BP	0.220288	0.231274	-0.23301	0.673585	0.952495	0.340846	1	FALSE	FALSE	Lachnospiraceae(f)_unclass.	Lachnospiraceae	Lachnospirales	Clostridia	Firmicutes_A
ASV1549	R	0.0116675	0.0893819	-0.163521	0.186856	0.130535	0.896143	1	FALSE	FALSE	CAG-238	Anaerovoracaceae	Peptostreptococcales	Clostridia	Firmicutes_A
ASV1549	R_BP	0.409704	0.292175	-0.16296	0.982367	1.40225	0.160839	1	FALSE	FALSE	CAG-238	Anaerovoracaceae	Peptostreptococcales	Clostridia	Firmicutes_A
ASV1584	R	0.106837	0.0974232	-0.084113	0.297786	1.09662	0.272806	1	FALSE	FALSE	Unknown	Unknown	Unknown	Unknown	Unknown
ASV1584	R_BP	0.938586	0.294485	0.361396	1.51578	3.18721	0.00143651	0.637811	FALSE	FALSE	Unknown	Unknown	Unknown	Unknown	Unknown
ASV1603	R	-0.0362624	0.0958239	-0.224077	0.151553	-0.378427	0.705113	1	FALSE	FALSE	Unknown	Unknown	Unknown	Unknown	Unknown
ASV1603	R_BP	0.148051	0.200262	-0.244463	0.540565	0.739287	0.459733	1	FALSE	FALSE	Unknown	Unknown	Unknown	Unknown	Unknown
ASV1624	R	-0.00194738	0.104536	-0.206837	0.202942	-0.0186289	0.985137	1	FALSE	FALSE	Oscillospirales(o)_unclass.	Oscillospirales(o)_unclass.	Oscillospirales	Clostridia	Firmicutes_A
ASV1624	R_BP	-0.123324	0.120573	-0.359647	0.113	-1.02281	0.306397	1	FALSE	FALSE	Oscillospirales(o)_unclass.	Oscillospirales(o)_unclass.	Oscillospirales	Clostridia	Firmicutes_A
ASV1650	R	-0.184353	0.101149	-0.382605	0.0138989	-1.82259	0.0683656	1	FALSE	FALSE	UBA7182	Lachnospiraceae	Lachnospirales	Clostridia	Firmicutes_A
ASV1650	R_BP	0.449691	0.355712	-0.247506	1.14689	1.2642	0.206159	1	FALSE	FALSE	UBA7182	Lachnospiraceae	Lachnospirales	Clostridia	Firmicutes_A
ASV1702	R	0.047105	0.11067	-0.169807	0.264017	0.425636	0.670373	1	FALSE	FALSE	Intestinimonas	Oscillospiraceae	Oscillospirales	Clostridia	Firmicutes_A
ASV1702	R_BP	0.0906781	0.188178	-0.27815	0.459506	0.481875	0.629894	1	FALSE	FALSE	Intestinimonas	Oscillospiraceae	Oscillospirales	Clostridia	Firmicutes_A
ASV1752	R	-0.101843	0.0902633	-0.278759	0.0750734	-1.12829	0.2592	1	FALSE	FALSE	Bacteria(d)_unclass.	Bacteria(d)_unclass.	Bacteria(d)_unclass.	Bacteria(d)_unclass.	Bacteria(d)_unclass.
ASV1752	R_BP	0.311563	0.283942	-0.244963	0.868089	1.09728	0.27252	1	FALSE	FALSE	Bacteria(d)_unclass.	Bacteria(d)_unclass.	Bacteria(d)_unclass.	Bacteria(d)_unclass.	Bacteria(d)_unclass.
ASV1756	R	-0.00267311	0.101873	-0.202344	0.196998	-0.0262396	0.979066	1	FALSE	FALSE	Bacteria(d)_unclass.	Bacteria(d)_unclass.	Bacteria(d)_unclass.	Bacteria(d)_unclass.	Bacteria(d)_unclass.
ASV1756	R_BP	0.635992	0.267073	0.112529	1.15946	2.38134	0.0172498	1	FALSE	FALSE	Bacteria(d)_unclass.	Bacteria(d)_unclass.	Bacteria(d)_unclass.	Bacteria(d)_unclass.	Bacteria(d)_unclass.
ASV1777	R	0.0888774	0.0916572	-0.0907706	0.268525	0.969673	0.33221	1	FALSE	FALSE	Unknown	Unknown	Unknown	Unknown	Unknown
ASV1777	R_BP	0.132629	0.17883	-0.217877	0.483136	0.741651	0.458299	1	FALSE	FALSE	Unknown	Unknown	Unknown	Unknown	Unknown
ASV1793	R	-0.0358657	0.0902277	-0.212712	0.140981	-0.397502	0.690997	1	FALSE	FALSE	Unknown	Unknown	Unknown	Unknown	Unknown
ASV1793	R_BP	0.079092	0.158122	-0.230826	0.38901	0.500197	0.616936	1	FALSE	FALSE	Unknown	Unknown	Unknown	Unknown	Unknown
ASV1818	R	0.0233609	0.105487	-0.183393	0.230114	0.221458	0.824736	1	FALSE	FALSE	Anaerotruncus	Ruminococcaceae	Oscillospirales	Clostridia	Firmicutes_A
ASV1818	R_BP	-0.0796674	0.139245	-0.352587	0.193252	-0.57214	0.567227	1	FALSE	FALSE	Anaerotruncus	Ruminococcaceae	Oscillospirales	Clostridia	Firmicutes_A
ASV1822	R	0.0098269	0.0853163	-0.157393	0.177047	0.115182	0.908301	1	FALSE	FALSE	Unknown	Unknown	Unknown	Unknown	Unknown
ASV1822	R_BP	0.697587	0.284091	0.140769	1.25441	2.45551	0.0140685	1	FALSE	FALSE	Unknown	Unknown	Unknown	Unknown	Unknown
ASV1855	R	0.0480897	0.0853574	-0.119211	0.21539	0.563393	0.573168	1	FALSE	FALSE	Lachnospiraceae(f)_unclass.	Lachnospiraceae	Lachnospirales	Clostridia	Firmicutes_A
ASV1855	R_BP	0.349186	0.254858	-0.150336	0.848708	1.37012	0.17065	1	FALSE	FALSE	Lachnospiraceae(f)_unclass.	Lachnospiraceae	Lachnospirales	Clostridia	Firmicutes_A
ASV1865	R	-0.151334	0.101249	-0.349782	0.0471143	-1.49467	0.135001	1	FALSE	FALSE	Intestinimonas	Oscillospiraceae	Oscillospirales	Clostridia	Firmicutes_A
ASV1865	R_BP	-0.108553	0.127453	-0.358361	0.141255	-0.851709	0.394375	1	FALSE	FALSE	Intestinimonas	Oscillospiraceae	Oscillospirales	Clostridia	Firmicutes_A
ASV1874	R	-0.122706	0.0845423	-0.288409	0.0429972	-1.45141	0.146665	1	FALSE	FALSE	Unknown	Unknown	Unknown	Unknown	Unknown
ASV1874	R_BP	-0.274242	0.158642	-0.585182	0.0366968	-1.72868	0.0838659	1	FALSE	FALSE	Unknown	Unknown	Unknown	Unknown	Unknown
ASV1878	R	-0.0119453	0.0954406	-0.199009	0.175118	-0.125159	0.900398	1	FALSE	FALSE	UMGS1975	QAND01	Christensenellales	Clostridia_A	Firmicutes_A
ASV1878	R_BP	0.781519	0.359858	0.0761987	1.48684	2.17175	0.0298748	1	FALSE	FALSE	UMGS1975	QAND01	Christensenellales	Clostridia_A	Firmicutes_A
ASV1915	R	0.00126428	0.09582	-0.186543	0.189072	0.0131943	0.989473	1	FALSE	FALSE	Unknown	Unknown	Unknown	Unknown	Unknown
ASV1915	R_BP	0.297584	0.200345	-0.0950918	0.690259	1.48536	0.137449	1	FALSE	FALSE	Unknown	Unknown	Unknown	Unknown	Unknown
ASV1939	R	-0.0342813	0.0926584	-0.215892	0.147329	-0.369975	0.711401	1	FALSE	FALSE	Oscillospiraceae(f)_unclass.	Oscillospiraceae	Oscillospirales	Clostridia	Firmicutes_A
ASV1939	R_BP	0.175271	0.208286	-0.232969	0.583511	0.841492	0.400072	1	FALSE	FALSE	Oscillospiraceae(f)_unclass.	Oscillospiraceae	Oscillospirales	Clostridia	Firmicutes_A
ASV1966	R	0.0627369	0.094122	-0.121742	0.247216	0.666548	0.505061	1	FALSE	FALSE	Unknown	Unknown	Unknown	Unknown	Unknown
ASV1966	R_BP	0.353097	0.251821	-0.140473	0.846667	1.40217	0.160864	1	FALSE	FALSE	Unknown	Unknown	Unknown	Unknown	Unknown
ASV1982	R	0.140505	0.0893256	-0.034573	0.315583	1.57295	0.115729	1	FALSE	FALSE	Unknown	Unknown	Unknown	Unknown	Unknown
ASV1982	R_BP	0.0589282	0.12952	-0.194931	0.312788	0.454973	0.649129	1	FALSE	FALSE	Unknown	Unknown	Unknown	Unknown	Unknown
ASV2015	R	0.0185976	0.097643	-0.172783	0.209978	0.190465	0.848945	1	FALSE	FALSE	Granulicatella	Aerococcaceae	Lactobacillales	Bacilli	Firmicutes
ASV2015	R_BP	0.378818	0.33111	-0.270158	1.02779	1.14408	0.252589	1	FALSE	FALSE	Granulicatella	Aerococcaceae	Lactobacillales	Bacilli	Firmicutes
ASV2019	R	0.0297388	0.08363	-0.134176	0.193654	0.3556	0.72214	1	FALSE	FALSE	Unknown	Unknown	Unknown	Unknown	Unknown
ASV2019	R_BP	0.218527	0.202238	-0.177859	0.614913	1.08055	0.279899	1	FALSE	FALSE	Unknown	Unknown	Unknown	Unknown	Unknown
ASV2126	R	0.0739425	0.0870301	-0.0966366	0.244522	0.84962	0.395537	1	FALSE	FALSE	Firmicutes_A(p)_unclass.	Firmicutes_A(p)_unclass.	Firmicutes_A(p)_unclass.	Firmicutes_A(p)_unclass.	Firmicutes_A
ASV2126	R_BP	0.426534	0.242077	-0.0479367	0.901006	1.76198	0.0780731	1	FALSE	FALSE	Firmicutes_A(p)_unclass.	Firmicutes_A(p)_unclass.	Firmicutes_A(p)_unclass.	Firmicutes_A(p)_unclass.	Firmicutes_A
ASV2338	R	0.0465362	0.074985	-0.100434	0.193507	0.620606	0.534859	1	FALSE	FALSE	Borkfalkia	Borkfalkiaceae	Christensenellales	Clostridia_A	Firmicutes_A
ASV2338	R_BP	0.219908	0.146237	-0.0667166	0.506532	1.50378	0.132639	1	FALSE	FALSE	Borkfalkia	Borkfalkiaceae	Christensenellales	Clostridia_A	Firmicutes_A
ASV2339	R	0.138854	0.0835291	-0.0248631	0.302571	1.66234	0.0964442	1	FALSE	FALSE	UBA1191	Anaerovoracaceae	Peptostreptococcales	Clostridia	Firmicutes_A
ASV2339	R_BP	0.187436	0.120678	-0.0490935	0.423965	1.55319	0.120378	1	FALSE	FALSE	UBA1191	Anaerovoracaceae	Peptostreptococcales	Clostridia	Firmicutes_A
ASV2486	R	-0.0842176	0.0763898	-0.233942	0.0655064	-1.10247	0.270257	1	FALSE	FALSE	Gordonibacter	Eggerthellaceae	Coriobacteriales	Coriobacteriia	Actinobacteriota
ASV2486	R_BP	-0.000664411	0.136569	-0.268341	0.267012	-0.004865	0.996118	1	FALSE	FALSE	Gordonibacter	Eggerthellaceae	Coriobacteriales	Coriobacteriia	Actinobacteriota
ASV2496	R	-0.0178195	0.0839143	-0.182292	0.146653	-0.212354	0.831831	1	FALSE	FALSE	Lachnospiraceae(f)_unclass.	Lachnospiraceae	Lachnospirales	Clostridia	Firmicutes_A
ASV2496	R_BP	0.501103	0.257265	-0.00313613	1.00534	1.94781	0.0514377	1	FALSE	FALSE	Lachnospiraceae(f)_unclass.	Lachnospiraceae	Lachnospirales	Clostridia	Firmicutes_A
ASV2510	R	-0.10194	0.0692881	-0.237744	0.0338649	-1.47124	0.141225	1	FALSE	FALSE	Unknown	Unknown	Unknown	Unknown	Unknown
ASV2510	R_BP	-0.0382572	0.109522	-0.25292	0.176405	-0.349311	0.726856	1	FALSE	FALSE	Unknown	Unknown	Unknown	Unknown	Unknown
ASV2704	R	-0.0989938	0.0796978	-0.255202	0.057214	-1.24211	0.214195	1	FALSE	FALSE	Unknown	Unknown	Unknown	Unknown	Unknown
ASV2704	R_BP	-0.0465707	0.125065	-0.291698	0.198557	-0.372372	0.709616	1	FALSE	FALSE	Unknown	Unknown	Unknown	Unknown	Unknown
ASV3550	R	-0.000663308	0.0635594	-0.12524	0.123913	-0.010436	0.991673	1	FALSE	FALSE	Gemella	Gemellaceae	Staphylococcales	Bacilli	Firmicutes
ASV3550	R_BP	0.48715	0.243466	0.00995768	0.964343	2.0009	0.0454032	1	FALSE	FALSE	Gemella	Gemellaceae	Staphylococcales	Bacilli	Firmicutes
ASV3551	R	-0.0323184	0.0656364	-0.160966	0.096329	-0.492384	0.622448	1	FALSE	FALSE	QAND01	QAND01	Christensenellales	Clostridia_A	Firmicutes_A
ASV3551	R_BP	0.00388514	0.110266	-0.212236	0.220006	0.0352342	0.971893	1	FALSE	FALSE	QAND01	QAND01	Christensenellales	Clostridia_A	Firmicutes_A
Genus
feat_id	Comparison	Coeff	SE	CI 2.5%	CI 97.5%	W	P	Padj	is_sig	is_struc_zero	family	order	class	phylum
51-20	R	-0.181287	0.145071	-0.465627	0.103053	-1.24964	0.211432	1	FALSE	FALSE	CAG-239	RF32	Alphaproteobacteria	Proteobacteria
51-20	R_BP	0.355201	0.434557	-0.496531	1.20693	0.817386	0.413708	1	FALSE	FALSE	CAG-239	RF32	Alphaproteobacteria	Proteobacteria
Acetatifactor	R	0.144938	0.242793	-0.330937	0.620812	0.59696	0.550534	1	FALSE	FALSE	Lachnospiraceae	Lachnospirales	Clostridia	Firmicutes_A
Acetatifactor	R_BP	-0.234105	0.658118	-1.52402	1.05581	-0.355719	0.722051	1	FALSE	FALSE	Lachnospiraceae	Lachnospirales	Clostridia	Firmicutes_A
Acidaminococcus	R	0.13032	0.239947	-0.339976	0.600616	0.54312	0.587047	1	FALSE	FALSE	Acidaminococcaceae	Acidaminococcales	Negativicutes	Firmicutes_C
Acidaminococcus	R_BP	-0.18396	0.509219	-1.18203	0.814109	-0.361259	0.717906	1	FALSE	FALSE	Acidaminococcaceae	Acidaminococcales	Negativicutes	Firmicutes_C
Adlercreutzia	R	-0.125183	0.176211	-0.470557	0.220191	-0.710416	0.477446	1	FALSE	FALSE	Eggerthellaceae	Coriobacteriales	Coriobacteriia	Actinobacteriota
Adlercreutzia	R_BP	0.0802067	0.533223	-0.96491	1.12532	0.150419	0.880434	1	FALSE	FALSE	Eggerthellaceae	Coriobacteriales	Coriobacteriia	Actinobacteriota
Agathobacter	R	0.00376707	0.274626	-0.534501	0.542035	0.0137171	0.989056	1	FALSE	FALSE	Lachnospiraceae	Lachnospirales	Clostridia	Firmicutes_A
Agathobacter	R_BP	-0.0999795	0.62508	-1.32514	1.12518	-0.159947	0.872923	1	FALSE	FALSE	Lachnospiraceae	Lachnospirales	Clostridia	Firmicutes_A
Agathobaculum	R	0.130422	0.180959	-0.224256	0.485101	0.720731	0.471075	1	FALSE	FALSE	Butyricicoccaceae	Oscillospirales	Clostridia	Firmicutes_A
Agathobaculum	R_BP	-0.217611	0.381047	-0.964462	0.52924	-0.571088	0.56794	1	FALSE	FALSE	Butyricicoccaceae	Oscillospirales	Clostridia	Firmicutes_A
Akkermansia	R	-0.164012	0.257981	-0.669655	0.341631	-0.635753	0.524938	1	FALSE	FALSE	Akkermansiaceae	Verrucomicrobiales	Verrucomicrobiae	Verrucomicrobiota
Akkermansia	R_BP	-0.339053	0.506205	-1.33121	0.653108	-0.669794	0.502989	1	FALSE	FALSE	Akkermansiaceae	Verrucomicrobiales	Verrucomicrobiae	Verrucomicrobiota
Alistipes	R	-0.235117	0.220723	-0.667734	0.1975	-1.06521	0.286779	1	FALSE	FALSE	Rikenellaceae	Bacteroidales	Bacteroidia	Bacteroidota
Alistipes	R_BP	0.0632071	0.474777	-0.867355	0.993769	0.13313	0.89409	1	FALSE	FALSE	Rikenellaceae	Bacteroidales	Bacteroidia	Bacteroidota
Alistipes_A	R	-0.306708	0.213315	-0.724805	0.111389	-1.43782	0.150485	1	FALSE	FALSE	Rikenellaceae	Bacteroidales	Bacteroidia	Bacteroidota
Alistipes_A	R_BP	-0.816781	0.470579	-1.73912	0.105554	-1.73569	0.0826182	1	FALSE	FALSE	Rikenellaceae	Bacteroidales	Bacteroidia	Bacteroidota
Anaerobutyricum	R	-0.0228845	0.200916	-0.41668	0.370911	-0.113901	0.909317	1	FALSE	FALSE	Lachnospiraceae	Lachnospirales	Clostridia	Firmicutes_A
Anaerobutyricum	R_BP	-0.310235	0.441853	-1.17627	0.555796	-0.702124	0.482602	1	FALSE	FALSE	Lachnospiraceae	Lachnospirales	Clostridia	Firmicutes_A
Anaeromassilibacillus	R	0.240698	0.127295	-0.00879987	0.490195	1.89087	0.0586417	1	FALSE	FALSE	Acutalibacteraceae	Oscillospirales	Clostridia	Firmicutes_A
Anaeromassilibacillus	R_BP	0.236097	0.302364	-0.356538	0.828731	0.780835	0.4349	1	FALSE	FALSE	Acutalibacteraceae	Oscillospirales	Clostridia	Firmicutes_A
Anaerostipes	R	-0.0357505	0.216598	-0.460282	0.388781	-0.165055	0.868901	1	FALSE	FALSE	Lachnospiraceae	Lachnospirales	Clostridia	Firmicutes_A
Anaerostipes	R_BP	0.130773	0.527834	-0.903781	1.16533	0.247754	0.804325	1	FALSE	FALSE	Lachnospiraceae	Lachnospirales	Clostridia	Firmicutes_A
Anaerotignum	R	0.0190172	0.237867	-0.447202	0.485236	0.079949	0.936278	1	FALSE	FALSE	Anaerotignaceae	Lachnospirales	Clostridia	Firmicutes_A
Anaerotignum	R_BP	0.162835	0.603468	-1.01996	1.34563	0.269831	0.78729	1	FALSE	FALSE	Anaerotignaceae	Lachnospirales	Clostridia	Firmicutes_A
Anaerotruncus	R	-0.076252	0.141237	-0.353076	0.200572	-0.539887	0.589275	1	FALSE	FALSE	Ruminococcaceae	Oscillospirales	Clostridia	Firmicutes_A
Anaerotruncus	R_BP	-0.21787	0.264397	-0.736088	0.300349	-0.824023	0.409927	1	FALSE	FALSE	Ruminococcaceae	Oscillospirales	Clostridia	Firmicutes_A
Bacteroides	R	0.0181294	0.161623	-0.298652	0.33491	0.112171	0.910688	1	FALSE	FALSE	Bacteroidaceae	Bacteroidales	Bacteroidia	Bacteroidota
Bacteroides	R_BP	0.0194671	0.511764	-0.983591	1.02252	0.0380392	0.969656	1	FALSE	FALSE	Bacteroidaceae	Bacteroidales	Bacteroidia	Bacteroidota
Bariatricus	R	0.0959998	0.223413	-0.341891	0.53389	0.429696	0.667417	1	FALSE	FALSE	Lachnospiraceae	Lachnospirales	Clostridia	Firmicutes_A
Bariatricus	R_BP	0.442823	0.432712	-0.405291	1.29094	1.02337	0.306134	1	FALSE	FALSE	Lachnospiraceae	Lachnospirales	Clostridia	Firmicutes_A
Bifidobacterium	R	0.214391	0.225936	-0.228445	0.657226	0.948899	0.342672	1	FALSE	FALSE	Bifidobacteriaceae	Actinomycetales	Actinomycetia	Actinobacteriota
Bifidobacterium	R_BP	-0.8731	0.669367	-2.18506	0.438858	-1.30437	0.192108	1	FALSE	FALSE	Bifidobacteriaceae	Actinomycetales	Actinomycetia	Actinobacteriota
Bilophila	R	0.0984565	0.242601	-0.377042	0.573955	0.405837	0.684863	1	FALSE	FALSE	Desulfovibrionaceae	Desulfovibrionales	Desulfovibrionia	Desulfobacterota
Bilophila	R_BP	-1.03983	0.514623	-2.04849	-0.0311705	-2.02057	0.0433243	1	FALSE	FALSE	Desulfovibrionaceae	Desulfovibrionales	Desulfovibrionia	Desulfobacterota
Bittarella	R	0.0635271	0.0822952	-0.0977715	0.224826	0.771942	0.440149	1	FALSE	FALSE	Ruminococcaceae	Oscillospirales	Clostridia	Firmicutes_A
Bittarella	R_BP	0.233998	0.198723	-0.155499	0.623495	1.17751	0.238993	1	FALSE	FALSE	Ruminococcaceae	Oscillospirales	Clostridia	Firmicutes_A
Blautia	R	-0.0903959	0.144839	-0.37428	0.193488	-0.624115	0.532552	1	FALSE	FALSE	Lachnospiraceae	Lachnospirales	Clostridia	Firmicutes_A
Blautia	R_BP	-0.317128	0.222157	-0.752556	0.118301	-1.42749	0.153438	1	FALSE	FALSE	Lachnospiraceae	Lachnospirales	Clostridia	Firmicutes_A
Blautia_A	R	0.02455	0.137444	-0.244841	0.293941	0.178618	0.858238	1	FALSE	FALSE	Lachnospiraceae	Lachnospirales	Clostridia	Firmicutes_A
Blautia_A	R_BP	-0.182353	0.330536	-0.830203	0.465497	-0.551689	0.581162	1	FALSE	FALSE	Lachnospiraceae	Lachnospirales	Clostridia	Firmicutes_A
Borkfalkia	R	0.059175	0.0829827	-0.103471	0.221821	0.713101	0.475783	1	FALSE	FALSE	Borkfalkiaceae	Christensenellales	Clostridia_A	Firmicutes_A
Borkfalkia	R_BP	0.128087	0.178135	-0.221057	0.47723	0.719044	0.472114	1	FALSE	FALSE	Borkfalkiaceae	Christensenellales	Clostridia_A	Firmicutes_A
Butyricimonas	R	0.233714	0.178022	-0.11521	0.582638	1.31283	0.189239	1	FALSE	FALSE	Marinifilaceae	Bacteroidales	Bacteroidia	Bacteroidota
Butyricimonas	R_BP	-0.460666	0.432846	-1.30904	0.387712	-1.06427	0.287206	1	FALSE	FALSE	Marinifilaceae	Bacteroidales	Bacteroidia	Bacteroidota
CAG-103	R	-0.125984	0.246697	-0.609511	0.357543	-0.510682	0.609574	1	FALSE	FALSE	Oscillospiraceae	Oscillospirales	Clostridia	Firmicutes_A
CAG-103	R_BP	0.240346	0.556727	-0.850838	1.33153	0.431713	0.66595	1	FALSE	FALSE	Oscillospiraceae	Oscillospirales	Clostridia	Firmicutes_A
CAG-110	R	-0.286979	0.19089	-0.661123	0.0871652	-1.50337	0.132743	1	FALSE	FALSE	Oscillospiraceae	Oscillospirales	Clostridia	Firmicutes_A
CAG-110	R_BP	0.298283	0.454048	-0.591652	1.18822	0.656941	0.511219	1	FALSE	FALSE	Oscillospiraceae	Oscillospirales	Clostridia	Firmicutes_A
CAG-115	R	0.0518187	0.155966	-0.253875	0.357512	0.332243	0.739706	1	FALSE	FALSE	Ruminococcaceae	Oscillospirales	Clostridia	Firmicutes_A
CAG-115	R_BP	0.274771	0.443556	-0.594599	1.14414	0.619472	0.535605	1	FALSE	FALSE	Ruminococcaceae	Oscillospirales	Clostridia	Firmicutes_A
CAG-127	R	-0.055036	0.214079	-0.474631	0.364559	-0.257082	0.797115	1	FALSE	FALSE	Lachnospiraceae	Lachnospirales	Clostridia	Firmicutes_A
CAG-127	R_BP	-0.496261	0.378918	-1.23894	0.246419	-1.30968	0.190305	1	FALSE	FALSE	Lachnospiraceae	Lachnospirales	Clostridia	Firmicutes_A
CAG-1427	R	-0.137497	0.215867	-0.560596	0.285603	-0.63695	0.524157	1	FALSE	FALSE	Eggerthellaceae	Coriobacteriales	Coriobacteriia	Actinobacteriota
CAG-1427	R_BP	-0.163597	0.536963	-1.21604	0.888851	-0.30467	0.760617	1	FALSE	FALSE	Eggerthellaceae	Coriobacteriales	Coriobacteriia	Actinobacteriota
CAG-145	R	0.005464	0.136733	-0.262532	0.27346	0.0399611	0.968124	1	FALSE	FALSE	Anaerovoracaceae	Peptostreptococcales	Clostridia	Firmicutes_A
CAG-145	R_BP	0.227786	0.304815	-0.369651	0.825223	0.747294	0.454886	1	FALSE	FALSE	Anaerovoracaceae	Peptostreptococcales	Clostridia	Firmicutes_A
CAG-170	R	-0.269931	0.199299	-0.660557	0.120695	-1.3544	0.175608	1	FALSE	FALSE	Oscillospiraceae	Oscillospirales	Clostridia	Firmicutes_A
CAG-170	R_BP	-0.0827399	0.575397	-1.21052	1.04504	-0.143796	0.885661	1	FALSE	FALSE	Oscillospiraceae	Oscillospirales	Clostridia	Firmicutes_A
CAG-177	R	-0.0640326	0.211327	-0.478234	0.350168	-0.303002	0.761888	1	FALSE	FALSE	Acutalibacteraceae	Oscillospirales	Clostridia	Firmicutes_A
CAG-177	R_BP	-0.754184	0.410069	-1.55792	0.0495519	-1.83916	0.0658914	1	FALSE	FALSE	Acutalibacteraceae	Oscillospirales	Clostridia	Firmicutes_A
CAG-180	R	-0.0340946	0.28973	-0.601965	0.533776	-0.117677	0.906323	1	FALSE	FALSE	Acutalibacteraceae	Oscillospirales	Clostridia	Firmicutes_A
CAG-180	R_BP	-1.32812	0.451945	-2.21394	-0.442311	-2.93868	0.00329609	0.537263	FALSE	FALSE	Acutalibacteraceae	Oscillospirales	Clostridia	Firmicutes_A
CAG-194	R	0.162433	0.147429	-0.126528	0.451394	1.10177	0.270563	1	FALSE	FALSE	Lachnospiraceae	Lachnospirales	Clostridia	Firmicutes_A
CAG-194	R_BP	0.0583011	0.32641	-0.581463	0.698065	0.178613	0.858242	1	FALSE	FALSE	Lachnospiraceae	Lachnospirales	Clostridia	Firmicutes_A
CAG-196	R	-0.012988	0.106562	-0.22185	0.195874	-0.121881	0.902993	1	FALSE	FALSE	Gastranaerophilaceae	Gastranaerophilales	Vampirovibrionia	Cyanobacteria
CAG-196	R_BP	0.209964	0.239866	-0.260174	0.680102	0.875338	0.38139	1	FALSE	FALSE	Gastranaerophilaceae	Gastranaerophilales	Vampirovibrionia	Cyanobacteria
CAG-217	R	-0.016123	0.231703	-0.470261	0.438015	-0.0695847	0.944524	1	FALSE	FALSE	Acutalibacteraceae	Oscillospirales	Clostridia	Firmicutes_A
CAG-217	R_BP	-0.305829	0.494402	-1.27486	0.663199	-0.618583	0.536191	1	FALSE	FALSE	Acutalibacteraceae	Oscillospirales	Clostridia	Firmicutes_A
CAG-238	R	-0.159113	0.129032	-0.412015	0.0937893	-1.23313	0.217527	1	FALSE	FALSE	Anaerovoracaceae	Peptostreptococcales	Clostridia	Firmicutes_A
CAG-238	R_BP	-0.130814	0.362692	-0.84169	0.580063	-0.360674	0.718343	1	FALSE	FALSE	Anaerovoracaceae	Peptostreptococcales	Clostridia	Firmicutes_A
CAG-245	R	-0.204147	0.158087	-0.513997	0.105704	-1.29135	0.196581	1	FALSE	FALSE	CAG-508	TANB77	Clostridia	Firmicutes_A
CAG-245	R_BP	0.569491	0.550028	-0.508564	1.64755	1.03539	0.300489	1	FALSE	FALSE	CAG-508	TANB77	Clostridia	Firmicutes_A
CAG-269	R	-0.107396	0.229522	-0.557259	0.342467	-0.467912	0.639847	1	FALSE	FALSE	CAG-508	TANB77	Clostridia	Firmicutes_A
CAG-269	R_BP	0.147276	0.607145	-1.04273	1.33728	0.242571	0.808338	1	FALSE	FALSE	CAG-508	TANB77	Clostridia	Firmicutes_A
CAG-273	R	0.165308	0.225092	-0.275873	0.606489	0.734401	0.462704	1	FALSE	FALSE	CAG-508	TANB77	Clostridia	Firmicutes_A
CAG-273	R_BP	0.209288	0.664467	-1.09307	1.51164	0.314971	0.752784	1	FALSE	FALSE	CAG-508	TANB77	Clostridia	Firmicutes_A
CAG-274	R	0.23031	0.197916	-0.157606	0.618225	1.16367	0.244557	1	FALSE	FALSE	CAG-274	Lachnospirales	Clostridia	Firmicutes_A
CAG-274	R_BP	-0.418516	0.342699	-1.09021	0.253175	-1.22123	0.221998	1	FALSE	FALSE	CAG-274	Lachnospirales	Clostridia	Firmicutes_A
CAG-302	R	-0.262164	0.213443	-0.680511	0.156183	-1.22826	0.219348	1	FALSE	FALSE	CAG-302	RF39	Bacilli	Firmicutes
CAG-302	R_BP	0.0739079	0.55139	-1.00682	1.15463	0.134039	0.893372	1	FALSE	FALSE	CAG-302	RF39	Bacilli	Firmicutes
CAG-306	R	0.114992	0.16418	-0.206801	0.436785	0.700402	0.483676	1	FALSE	FALSE	Gastranaerophilaceae	Gastranaerophilales	Vampirovibrionia	Cyanobacteria
CAG-306	R_BP	-0.00785506	0.519225	-1.02554	1.00983	-0.0151284	0.98793	1	FALSE	FALSE	Gastranaerophilaceae	Gastranaerophilales	Vampirovibrionia	Cyanobacteria
CAG-313	R	-0.0532146	0.182551	-0.411015	0.304586	-0.291505	0.770665	1	FALSE	FALSE	CAG-313	ML615J-28	Bacilli	Firmicutes
CAG-313	R_BP	-0.958865	0.288649	-1.52462	-0.393113	-3.32191	0.000894048	0.148412	FALSE	FALSE	CAG-313	ML615J-28	Bacilli	Firmicutes
CAG-314	R	-0.0996231	0.162522	-0.418166	0.21892	-0.612983	0.539888	1	FALSE	FALSE	CAG-314	Christensenellales	Clostridia_A	Firmicutes_A
CAG-314	R_BP	-0.606524	0.208826	-1.01582	-0.197224	-2.90444	0.00367909	0.596013	FALSE	FALSE	CAG-314	Christensenellales	Clostridia_A	Firmicutes_A
CAG-354	R	0.0795948	0.210835	-0.333641	0.492831	0.377522	0.705786	1	FALSE	FALSE	CAG-508	TANB77	Clostridia	Firmicutes_A
CAG-354	R_BP	-0.396613	0.42162	-1.22299	0.429762	-0.940688	0.346865	1	FALSE	FALSE	CAG-508	TANB77	Clostridia	Firmicutes_A
CAG-41	R	0.187915	0.212828	-0.229229	0.605058	0.88294	0.377269	1	FALSE	FALSE	UBA1381	Monoglobales_A	Clostridia	Firmicutes_A
CAG-41	R_BP	-0.440471	0.581881	-1.58096	0.700015	-0.756978	0.449063	1	FALSE	FALSE	UBA1381	Monoglobales_A	Clostridia	Firmicutes_A
CAG-495	R	0.0902487	0.231235	-0.362972	0.54347	0.390289	0.696323	1	FALSE	FALSE	CAG-239	RF32	Alphaproteobacteria	Proteobacteria
CAG-495	R_BP	-0.308564	0.436018	-1.16316	0.546031	-0.707687	0.47914	1	FALSE	FALSE	CAG-239	RF32	Alphaproteobacteria	Proteobacteria
CAG-81	R	-0.0875439	0.198961	-0.477507	0.302419	-0.440006	0.659932	1	FALSE	FALSE	Lachnospiraceae	Lachnospirales	Clostridia	Firmicutes_A
CAG-81	R_BP	0.628778	0.509678	-0.370191	1.62775	1.23368	0.217323	1	FALSE	FALSE	Lachnospiraceae	Lachnospirales	Clostridia	Firmicutes_A
CAG-83	R	-0.320078	0.243319	-0.796985	0.156828	-1.31547	0.188353	1	FALSE	FALSE	Oscillospiraceae	Oscillospirales	Clostridia	Firmicutes_A
CAG-83	R_BP	0.558653	0.449683	-0.322725	1.44003	1.24233	0.214116	1	FALSE	FALSE	Oscillospiraceae	Oscillospirales	Clostridia	Firmicutes_A
Campylobacter_B	R	-0.043926	0.113626	-0.266634	0.178782	-0.386582	0.699065	1	FALSE	FALSE	Campylobacteraceae	Campylobacterales	Campylobacteria	Campylobacterota
Campylobacter_B	R_BP	0.166226	0.307198	-0.435882	0.768334	0.541103	0.588436	1	FALSE	FALSE	Campylobacteraceae	Campylobacterales	Campylobacteria	Campylobacterota
Christensenella	R	0.0506298	0.0727994	-0.092057	0.193317	0.69547	0.486761	1	FALSE	FALSE	Christensenellaceae	Christensenellales	Clostridia_A	Firmicutes_A
Christensenella	R_BP	0.040836	0.150165	-0.253488	0.335159	0.271941	0.785668	1	FALSE	FALSE	Christensenellaceae	Christensenellales	Clostridia_A	Firmicutes_A
Clostridium	R	0.0594196	0.150654	-0.235861	0.354701	0.394412	0.693277	1	FALSE	FALSE	Clostridiaceae	Clostridiales	Clostridia	Firmicutes_A
Clostridium	R_BP	0.952607	0.759841	-0.536682	2.4419	1.25369	0.209954	1	FALSE	FALSE	Clostridiaceae	Clostridiales	Clostridia	Firmicutes_A
Clostridium_A	R	-0.0077871	0.160188	-0.321756	0.306182	-0.0486122	0.961228	1	FALSE	FALSE	Acutalibacteraceae	Oscillospirales	Clostridia	Firmicutes_A
Clostridium_A	R_BP	0.368555	0.375504	-0.367432	1.10454	0.981496	0.326348	1	FALSE	FALSE	Acutalibacteraceae	Oscillospirales	Clostridia	Firmicutes_A
Clostridium_Q	R	-0.00496892	0.215088	-0.426541	0.416603	-0.0231018	0.981569	1	FALSE	FALSE	Lachnospiraceae	Lachnospirales	Clostridia	Firmicutes_A
Clostridium_Q	R_BP	0.147394	0.504038	-0.84052	1.13531	0.292427	0.76996	1	FALSE	FALSE	Lachnospiraceae	Lachnospirales	Clostridia	Firmicutes_A
COE1	R	-0.0843521	0.128226	-0.335675	0.166971	-0.657838	0.510642	1	FALSE	FALSE	Lachnospiraceae	Lachnospirales	Clostridia	Firmicutes_A
COE1	R_BP	0.405687	0.449798	-0.475917	1.28729	0.901932	0.367093	1	FALSE	FALSE	Lachnospiraceae	Lachnospirales	Clostridia	Firmicutes_A
Collinsella	R	0.135743	0.24116	-0.336932	0.608417	0.562873	0.573521	1	FALSE	FALSE	Coriobacteriaceae	Coriobacteriales	Coriobacteriia	Actinobacteriota
Collinsella	R_BP	0.057324	0.507709	-0.937786	1.05243	0.112907	0.910104	1	FALSE	FALSE	Coriobacteriaceae	Coriobacteriales	Coriobacteriia	Actinobacteriota
Coprobacillus	R	-0.0884118	0.127535	-0.33838	0.161557	-0.693235	0.488162	1	FALSE	FALSE	Erysipelatoclostridiaceae	Erysipelotrichales	Bacilli	Firmicutes
Coprobacillus	R_BP	0.250403	0.337802	-0.411689	0.912496	0.741271	0.458529	1	FALSE	FALSE	Erysipelatoclostridiaceae	Erysipelotrichales	Bacilli	Firmicutes
Coprobacter	R	0.0706324	0.223761	-0.367939	0.509204	0.31566	0.752261	1	FALSE	FALSE	Coprobacteraceae	Bacteroidales	Bacteroidia	Bacteroidota
Coprobacter	R_BP	0.803088	0.490053	-0.157416	1.76359	1.63878	0.10126	1	FALSE	FALSE	Coprobacteraceae	Bacteroidales	Bacteroidia	Bacteroidota
Coprococcus	R	-0.230481	0.256372	-0.732971	0.272009	-0.899009	0.368648	1	FALSE	FALSE	Lachnospiraceae	Lachnospirales	Clostridia	Firmicutes_A
Coprococcus	R_BP	-0.18333	0.655873	-1.46884	1.10218	-0.27952	0.779845	1	FALSE	FALSE	Lachnospiraceae	Lachnospirales	Clostridia	Firmicutes_A
Coprococcus_A	R	-0.133011	0.1895	-0.504431	0.23841	-0.701903	0.48274	1	FALSE	FALSE	Lachnospiraceae	Lachnospirales	Clostridia	Firmicutes_A
Coprococcus_A	R_BP	0.079237	0.539263	-0.977718	1.13619	0.146936	0.883183	1	FALSE	FALSE	Lachnospiraceae	Lachnospirales	Clostridia	Firmicutes_A
Desulfovibrio	R	0.0352899	0.16553	-0.289148	0.359728	0.213194	0.831176	1	FALSE	FALSE	Desulfovibrionaceae	Desulfovibrionales	Desulfovibrionia	Desulfobacterota
Desulfovibrio	R_BP	0.472171	0.518704	-0.544489	1.48883	0.91029	0.36267	1	FALSE	FALSE	Desulfovibrionaceae	Desulfovibrionales	Desulfovibrionia	Desulfobacterota
Dialister	R	-0.268224	0.347837	-0.949985	0.413537	-0.771119	0.440636	1	FALSE	FALSE	Dialisteraceae	Veillonellales	Negativicutes	Firmicutes_C
Dialister	R_BP	0.128477	0.821952	-1.48255	1.7395	0.156308	0.87579	1	FALSE	FALSE	Dialisteraceae	Veillonellales	Negativicutes	Firmicutes_C
Dielma	R	0.163402	0.122925	-0.0775316	0.404336	1.32928	0.183756	1	FALSE	FALSE	Erysipelotrichaceae	Erysipelotrichales	Bacilli	Firmicutes
Dielma	R_BP	0.529705	0.382599	-0.22019	1.2796	1.38449	0.166208	1	FALSE	FALSE	Erysipelotrichaceae	Erysipelotrichales	Bacilli	Firmicutes
Dorea	R	0.0878294	0.14179	-0.190079	0.365738	0.619432	0.535632	1	FALSE	FALSE	Lachnospiraceae	Lachnospirales	Clostridia	Firmicutes_A
Dorea	R_BP	0.160306	0.342886	-0.51175	0.832361	0.467519	0.640129	1	FALSE	FALSE	Lachnospiraceae	Lachnospirales	Clostridia	Firmicutes_A
Duodenibacillus	R	0.0630026	0.145513	-0.222203	0.348208	0.432969	0.665037	1	FALSE	FALSE	Burkholderiaceae	Burkholderiales	Gammaproteobacteria	Proteobacteria
Duodenibacillus	R_BP	0.260711	0.483892	-0.687718	1.20914	0.538779	0.59004	1	FALSE	FALSE	Burkholderiaceae	Burkholderiales	Gammaproteobacteria	Proteobacteria
Eggerthella	R	-0.0946095	0.202171	-0.490865	0.301646	-0.467967	0.639808	1	FALSE	FALSE	Eggerthellaceae	Coriobacteriales	Coriobacteriia	Actinobacteriota
Eggerthella	R_BP	-0.875968	0.347108	-1.5563	-0.195636	-2.52362	0.0116154	1	FALSE	FALSE	Eggerthellaceae	Coriobacteriales	Coriobacteriia	Actinobacteriota
Eisenbergiella	R	-0.47262	0.191709	-0.848369	-0.0968706	-2.4653	0.0136898	1	FALSE	FALSE	Lachnospiraceae	Lachnospirales	Clostridia	Firmicutes_A
Eisenbergiella	R_BP	-0.524019	0.444282	-1.39481	0.346774	-1.17947	0.23821	1	FALSE	FALSE	Lachnospiraceae	Lachnospirales	Clostridia	Firmicutes_A
Enterocloster	R	0.295788	0.226845	-0.148828	0.740403	1.30392	0.192261	1	FALSE	FALSE	Lachnospiraceae	Lachnospirales	Clostridia	Firmicutes_A
Enterocloster	R_BP	-0.679234	0.412995	-1.4887	0.130235	-1.64466	0.100041	1	FALSE	FALSE	Lachnospiraceae	Lachnospirales	Clostridia	Firmicutes_A
ER4	R	-0.216268	0.272646	-0.750655	0.318119	-0.793219	0.427651	1	FALSE	FALSE	Oscillospiraceae	Oscillospirales	Clostridia	Firmicutes_A
ER4	R_BP	0.141185	0.567586	-0.971283	1.25365	0.248746	0.803557	1	FALSE	FALSE	Oscillospiraceae	Oscillospirales	Clostridia	Firmicutes_A
Erysipelatoclostridium	R	-0.0978778	0.226825	-0.542455	0.346699	-0.431512	0.666096	1	FALSE	FALSE	Erysipelatoclostridiaceae	Erysipelotrichales	Bacilli	Firmicutes
Erysipelatoclostridium	R_BP	0.0699886	0.532762	-0.974224	1.1142	0.131369	0.895483	1	FALSE	FALSE	Erysipelatoclostridiaceae	Erysipelotrichales	Bacilli	Firmicutes
Eubacterium_F	R	0.176214	0.142979	-0.104024	0.456452	1.23245	0.217781	1	FALSE	FALSE	Lachnospiraceae	Lachnospirales	Clostridia	Firmicutes_A
Eubacterium_F	R_BP	0.117439	0.291456	-0.453815	0.688693	0.402937	0.686994	1	FALSE	FALSE	Lachnospiraceae	Lachnospirales	Clostridia	Firmicutes_A
Eubacterium_G	R	-0.219732	0.185677	-0.583659	0.144194	-1.18341	0.236645	1	FALSE	FALSE	Lachnospiraceae	Lachnospirales	Clostridia	Firmicutes_A
Eubacterium_G	R_BP	-0.233157	0.459435	-1.13365	0.667335	-0.507486	0.611814	1	FALSE	FALSE	Lachnospiraceae	Lachnospirales	Clostridia	Firmicutes_A
Eubacterium_I	R	-0.323704	0.216252	-0.747559	0.10015	-1.49688	0.134424	1	FALSE	FALSE	Lachnospiraceae	Lachnospirales	Clostridia	Firmicutes_A
Eubacterium_I	R_BP	-0.280989	0.452295	-1.16749	0.605509	-0.621252	0.534434	1	FALSE	FALSE	Lachnospiraceae	Lachnospirales	Clostridia	Firmicutes_A
Eubacterium_R	R	0.153579	0.239347	-0.315541	0.622699	0.641657	0.521096	1	FALSE	FALSE	Acutalibacteraceae	Oscillospirales	Clostridia	Firmicutes_A
Eubacterium_R	R_BP	1.17257	0.559703	0.0755572	2.26959	2.095	0.0361714	1	FALSE	FALSE	Acutalibacteraceae	Oscillospirales	Clostridia	Firmicutes_A
Evtepia	R	-0.181304	0.171768	-0.517969	0.155362	-1.05551	0.29119	1	FALSE	FALSE	Oscillospiraceae	Oscillospirales	Clostridia	Firmicutes_A
Evtepia	R_BP	-0.434429	0.437517	-1.29196	0.423105	-0.99294	0.320739	1	FALSE	FALSE	Oscillospiraceae	Oscillospirales	Clostridia	Firmicutes_A
F23-B02	R	0.00889774	0.137932	-0.261448	0.279244	0.0645083	0.948566	1	FALSE	FALSE	Oscillospiraceae	Oscillospirales	Clostridia	Firmicutes_A
F23-B02	R_BP	0.013159	0.286539	-0.548457	0.574775	0.0459239	0.963371	1	FALSE	FALSE	Oscillospiraceae	Oscillospirales	Clostridia	Firmicutes_A
Faecalibacterium	R	-0.271426	0.155936	-0.577061	0.0342084	-1.74063	0.0817493	1	FALSE	FALSE	Ruminococcaceae	Oscillospirales	Clostridia	Firmicutes_A
Faecalibacterium	R_BP	-0.520806	0.589904	-1.67702	0.635406	-0.882865	0.377309	1	FALSE	FALSE	Ruminococcaceae	Oscillospirales	Clostridia	Firmicutes_A
Faecalimonas	R	0.293993	0.214913	-0.127237	0.715222	1.36796	0.171325	1	FALSE	FALSE	Lachnospiraceae	Lachnospirales	Clostridia	Firmicutes_A
Faecalimonas	R_BP	-0.206175	0.27786	-0.750781	0.338431	-0.742009	0.458082	1	FALSE	FALSE	Lachnospiraceae	Lachnospirales	Clostridia	Firmicutes_A
Faecalitalea	R	0.26026	0.15955	-0.052458	0.572978	1.63121	0.102846	1	FALSE	FALSE	Erysipelotrichaceae	Erysipelotrichales	Bacilli	Firmicutes
Faecalitalea	R_BP	-0.10593	0.252887	-0.601587	0.389728	-0.418882	0.675302	1	FALSE	FALSE	Erysipelotrichaceae	Erysipelotrichales	Bacilli	Firmicutes
Firm-11	R	-0.00986039	0.156894	-0.317373	0.297653	-0.0628473	0.949888	1	FALSE	FALSE	CAG-74	Christensenellales	Clostridia_A	Firmicutes_A
Firm-11	R_BP	-0.109652	0.374912	-0.844479	0.625174	-0.292475	0.769924	1	FALSE	FALSE	CAG-74	Christensenellales	Clostridia_A	Firmicutes_A
Flavonifractor	R	0.122673	0.220369	-0.309251	0.554597	0.556669	0.577753	1	FALSE	FALSE	Oscillospiraceae	Oscillospirales	Clostridia	Firmicutes_A
Flavonifractor	R_BP	-0.341886	0.479486	-1.28168	0.597907	-0.713025	0.47583	1	FALSE	FALSE	Oscillospiraceae	Oscillospirales	Clostridia	Firmicutes_A
Fusicatenibacter	R	0.135755	0.210913	-0.277633	0.549144	0.643657	0.519798	1	FALSE	FALSE	Lachnospiraceae	Lachnospirales	Clostridia	Firmicutes_A
Fusicatenibacter	R_BP	-0.324236	0.582972	-1.46686	0.818389	-0.556178	0.578089	1	FALSE	FALSE	Lachnospiraceae	Lachnospirales	Clostridia	Firmicutes_A
GCA-900066495	R	0.24673	0.11784	0.0157633	0.477696	2.09377	0.0362806	1	FALSE	FALSE	Peptostreptococcaceae	Peptostreptococcales	Clostridia	Firmicutes_A
GCA-900066495	R_BP	0.434167	0.279898	-0.114433	0.982767	1.55116	0.120863	1	FALSE	FALSE	Peptostreptococcaceae	Peptostreptococcales	Clostridia	Firmicutes_A
Gemella	R	0.0459364	0.080262	-0.111377	0.20325	0.572331	0.567098	1	FALSE	FALSE	Gemellaceae	Staphylococcales	Bacilli	Firmicutes
Gemella	R_BP	0.500506	0.346106	-0.177863	1.17887	1.4461	0.148148	1	FALSE	FALSE	Gemellaceae	Staphylococcales	Bacilli	Firmicutes
Gemmiger	R	0.00441338	0.181224	-0.350785	0.359612	0.0243532	0.980571	1	FALSE	FALSE	Ruminococcaceae	Oscillospirales	Clostridia	Firmicutes_A
Gemmiger	R_BP	-0.459686	0.480448	-1.40136	0.481991	-0.956788	0.338674	1	FALSE	FALSE	Ruminococcaceae	Oscillospirales	Clostridia	Firmicutes_A
Gordonibacter	R	-0.112356	0.131488	-0.370072	0.14536	-0.854498	0.392829	1	FALSE	FALSE	Eggerthellaceae	Coriobacteriales	Coriobacteriia	Actinobacteriota
Gordonibacter	R_BP	0.191345	0.317926	-0.43179	0.81448	0.601854	0.547271	1	FALSE	FALSE	Eggerthellaceae	Coriobacteriales	Coriobacteriia	Actinobacteriota
Granulicatella	R	-0.0239561	0.112646	-0.244742	0.19683	-0.212667	0.831587	1	FALSE	FALSE	Aerococcaceae	Lactobacillales	Bacilli	Firmicutes
Granulicatella	R_BP	0.289512	0.392556	-0.479897	1.05892	0.737505	0.460816	1	FALSE	FALSE	Aerococcaceae	Lactobacillales	Bacilli	Firmicutes
Haemophilus_D	R	0.158116	0.18656	-0.207542	0.523773	0.847534	0.396697	1	FALSE	FALSE	Pasteurellaceae	Enterobacterales	Gammaproteobacteria	Proteobacteria
Haemophilus_D	R_BP	0.561952	0.513581	-0.444667	1.56857	1.09418	0.273875	1	FALSE	FALSE	Pasteurellaceae	Enterobacterales	Gammaproteobacteria	Proteobacteria
Holdemanella	R	-0.252887	0.274297	-0.790509	0.284735	-0.921946	0.356557	1	FALSE	FALSE	Erysipelotrichaceae	Erysipelotrichales	Bacilli	Firmicutes
Holdemanella	R_BP	0.543701	0.833256	-1.08948	2.17688	0.652502	0.514077	1	FALSE	FALSE	Erysipelotrichaceae	Erysipelotrichales	Bacilli	Firmicutes
Holdemania	R	0.145794	0.146641	-0.141623	0.433211	0.99422	0.320116	1	FALSE	FALSE	Erysipelotrichaceae	Erysipelotrichales	Bacilli	Firmicutes
Holdemania	R_BP	0.222244	0.289008	-0.344212	0.7887	0.768989	0.4419	1	FALSE	FALSE	Erysipelotrichaceae	Erysipelotrichales	Bacilli	Firmicutes
Intestinibacter	R	-0.31185	0.245527	-0.793082	0.169382	-1.27013	0.204039	1	FALSE	FALSE	Peptostreptococcaceae	Peptostreptococcales	Clostridia	Firmicutes_A
Intestinibacter	R_BP	-0.995054	0.546154	-2.06552	0.0754083	-1.82193	0.0684658	1	FALSE	FALSE	Peptostreptococcaceae	Peptostreptococcales	Clostridia	Firmicutes_A
Intestinimonas	R	-0.209112	0.151476	-0.506005	0.0877818	-1.38049	0.167435	1	FALSE	FALSE	Oscillospiraceae	Oscillospirales	Clostridia	Firmicutes_A
Intestinimonas	R_BP	-0.321764	0.309464	-0.928313	0.284786	-1.03975	0.298458	1	FALSE	FALSE	Oscillospiraceae	Oscillospirales	Clostridia	Firmicutes_A
KLE1615	R	-0.358857	0.156142	-0.664894	-0.0528187	-2.29827	0.0215462	1	FALSE	FALSE	Lachnospiraceae	Lachnospirales	Clostridia	Firmicutes_A
KLE1615	R_BP	-0.829329	0.276746	-1.37175	-0.286906	-2.99671	0.00272909	0.44787	FALSE	FALSE	Lachnospiraceae	Lachnospirales	Clostridia	Firmicutes_A
Lachnospira	R	0.045803	0.225054	-0.395303	0.486909	0.20352	0.838729	1	FALSE	FALSE	Lachnospiraceae	Lachnospirales	Clostridia	Firmicutes_A
Lachnospira	R_BP	0.0398641	0.619199	-1.17377	1.25349	0.06438	0.948668	1	FALSE	FALSE	Lachnospiraceae	Lachnospirales	Clostridia	Firmicutes_A
Lacticaseibacillus	R	0.105704	0.133122	-0.155215	0.366624	0.79404	0.427172	1	FALSE	FALSE	Lactobacillaceae	Lactobacillales	Bacilli	Firmicutes
Lacticaseibacillus	R_BP	-0.468146	0.220443	-0.900214	-0.0360772	-2.12366	0.0336988	1	FALSE	FALSE	Lactobacillaceae	Lactobacillales	Bacilli	Firmicutes
Lactobacillus	R	-0.1479	0.161626	-0.464686	0.168886	-0.915076	0.360151	1	FALSE	FALSE	Lactobacillaceae	Lactobacillales	Bacilli	Firmicutes
Lactobacillus	R_BP	-0.562478	0.320828	-1.1913	0.0663449	-1.75321	0.0795664	1	FALSE	FALSE	Lactobacillaceae	Lactobacillales	Bacilli	Firmicutes
Lactococcus	R	-0.147024	0.101453	-0.345872	0.0518247	-1.44918	0.147288	1	FALSE	FALSE	Streptococcaceae	Lactobacillales	Bacilli	Firmicutes
Lactococcus	R_BP	-0.377841	0.180423	-0.73147	-0.024211	-2.09419	0.036243	1	FALSE	FALSE	Streptococcaceae	Lactobacillales	Bacilli	Firmicutes
Lawsonibacter	R	0.166523	0.191593	-0.209	0.542045	0.869148	0.384766	1	FALSE	FALSE	Oscillospiraceae	Oscillospirales	Clostridia	Firmicutes_A
Lawsonibacter	R_BP	-0.24464	0.508132	-1.24058	0.751298	-0.48145	0.630197	1	FALSE	FALSE	Oscillospiraceae	Oscillospirales	Clostridia	Firmicutes_A
Limosilactobacillus	R	-0.191835	0.170362	-0.525744	0.142074	-1.12605	0.260146	1	FALSE	FALSE	Lactobacillaceae	Lactobacillales	Bacilli	Firmicutes
Limosilactobacillus	R_BP	-0.346645	0.318814	-0.97152	0.27823	-1.0873	0.276906	1	FALSE	FALSE	Lactobacillaceae	Lactobacillales	Bacilli	Firmicutes
Longicatena	R	0.134168	0.211246	-0.279873	0.54821	0.63513	0.525344	1	FALSE	FALSE	Erysipelotrichaceae	Erysipelotrichales	Bacilli	Firmicutes
Longicatena	R_BP	-0.180241	0.402532	-0.969204	0.608721	-0.447769	0.65432	1	FALSE	FALSE	Erysipelotrichaceae	Erysipelotrichales	Bacilli	Firmicutes
Massiliomicrobiota	R	0.127127	0.160496	-0.187445	0.4417	0.792091	0.428307	1	FALSE	FALSE	Erysipelatoclostridiaceae	Erysipelotrichales	Bacilli	Firmicutes
Massiliomicrobiota	R_BP	-0.199716	0.332097	-0.850626	0.451195	-0.601378	0.547588	1	FALSE	FALSE	Erysipelatoclostridiaceae	Erysipelotrichales	Bacilli	Firmicutes
Mediterraneibacter	R	-0.182387	0.168375	-0.512402	0.147628	-1.08322	0.278712	1	FALSE	FALSE	Lachnospiraceae	Lachnospirales	Clostridia	Firmicutes_A
Mediterraneibacter	R_BP	-0.549267	0.554005	-1.63512	0.536583	-0.991448	0.321467	1	FALSE	FALSE	Lachnospiraceae	Lachnospirales	Clostridia	Firmicutes_A
Mediterraneibacter_A	R	-0.0417099	0.0919709	-0.221973	0.138553	-0.453512	0.65018	1	FALSE	FALSE	Lachnospiraceae	Lachnospirales	Clostridia	Firmicutes_A
Mediterraneibacter_A	R_BP	-0.0792359	0.200037	-0.471309	0.312837	-0.396106	0.692027	1	FALSE	FALSE	Lachnospiraceae	Lachnospirales	Clostridia	Firmicutes_A
Merdibacter	R	-0.0374527	0.149285	-0.330052	0.255147	-0.25088	0.801907	1	FALSE	FALSE	Erysipelotrichaceae	Erysipelotrichales	Bacilli	Firmicutes
Merdibacter	R_BP	-0.2722	0.331392	-0.921729	0.377329	-0.821382	0.411429	1	FALSE	FALSE	Erysipelotrichaceae	Erysipelotrichales	Bacilli	Firmicutes
Monoglobus	R	-0.0735815	0.156222	-0.379777	0.232614	-0.471005	0.637637	1	FALSE	FALSE	Monoglobaceae	Monoglobales	Clostridia	Firmicutes_A
Monoglobus	R_BP	-0.0662059	0.336149	-0.725058	0.592646	-0.196954	0.843864	1	FALSE	FALSE	Monoglobaceae	Monoglobales	Clostridia	Firmicutes_A
Negativibacillus	R	0.0690228	0.153661	-0.232152	0.370197	0.44919	0.653295	1	FALSE	FALSE	Ruminococcaceae	Oscillospirales	Clostridia	Firmicutes_A
Negativibacillus	R_BP	-0.0253293	0.321582	-0.65563	0.604971	-0.0787648	0.93722	1	FALSE	FALSE	Ruminococcaceae	Oscillospirales	Clostridia	Firmicutes_A
Odoribacter	R	0.156402	0.196663	-0.229058	0.541862	0.795277	0.426453	1	FALSE	FALSE	Marinifilaceae	Bacteroidales	Bacteroidia	Bacteroidota
Odoribacter	R_BP	0.238927	0.520836	-0.781911	1.25976	0.458737	0.646423	1	FALSE	FALSE	Marinifilaceae	Bacteroidales	Bacteroidia	Bacteroidota
OF09-33XD	R	0.0896699	0.0802763	-0.0676716	0.247011	1.11702	0.263987	1	FALSE	FALSE	Lachnospiraceae	Lachnospirales	Clostridia	Firmicutes_A
OF09-33XD	R_BP	0.0876719	0.193935	-0.29244	0.467783	0.452069	0.651219	1	FALSE	FALSE	Lachnospiraceae	Lachnospirales	Clostridia	Firmicutes_A
Olsenella_E	R	-0.0165389	0.117791	-0.247409	0.214331	-0.140409	0.888337	1	FALSE	FALSE	Atopobiaceae	Coriobacteriales	Coriobacteriia	Actinobacteriota
Olsenella_E	R_BP	-0.0231612	0.237538	-0.488735	0.442413	-0.0975053	0.922325	1	FALSE	FALSE	Atopobiaceae	Coriobacteriales	Coriobacteriia	Actinobacteriota
Oscillibacter	R	0.0292623	0.152517	-0.269671	0.328196	0.191862	0.84785	1	FALSE	FALSE	Oscillospiraceae	Oscillospirales	Clostridia	Firmicutes_A
Oscillibacter	R_BP	0.024194	0.450463	-0.858714	0.907102	0.0537092	0.957167	1	FALSE	FALSE	Oscillospiraceae	Oscillospirales	Clostridia	Firmicutes_A
Oxalobacter	R	0.0606918	0.139543	-0.212813	0.334197	0.434931	0.663613	1	FALSE	FALSE	Burkholderiaceae	Burkholderiales	Gammaproteobacteria	Proteobacteria
Oxalobacter	R_BP	-0.195726	0.266157	-0.717393	0.325941	-0.735378	0.462109	1	FALSE	FALSE	Burkholderiaceae	Burkholderiales	Gammaproteobacteria	Proteobacteria
Parabacteroides	R	-0.260779	0.223907	-0.699637	0.178079	-1.16468	0.24415	1	FALSE	FALSE	Tannerellaceae	Bacteroidales	Bacteroidia	Bacteroidota
Parabacteroides	R_BP	0.671377	0.583484	-0.472251	1.81501	1.15064	0.249882	1	FALSE	FALSE	Tannerellaceae	Bacteroidales	Bacteroidia	Bacteroidota
Paraprevotella	R	0.178551	0.243888	-0.29947	0.656572	0.732102	0.464106	1	FALSE	FALSE	Bacteroidaceae	Bacteroidales	Bacteroidia	Bacteroidota
Paraprevotella	R_BP	0.263311	0.607841	-0.928058	1.45468	0.43319	0.664877	1	FALSE	FALSE	Bacteroidaceae	Bacteroidales	Bacteroidia	Bacteroidota
Parasutterella	R	0.176452	0.263542	-0.34009	0.692994	0.669541	0.503151	1	FALSE	FALSE	Burkholderiaceae	Burkholderiales	Gammaproteobacteria	Proteobacteria
Parasutterella	R_BP	0.479555	0.641997	-0.778758	1.73787	0.746975	0.455079	1	FALSE	FALSE	Burkholderiaceae	Burkholderiales	Gammaproteobacteria	Proteobacteria
Pauljensenia	R	0.0769269	0.142854	-0.203066	0.35692	0.538502	0.590231	1	FALSE	FALSE	Actinomycetaceae	Actinomycetales	Actinomycetia	Actinobacteriota
Pauljensenia	R_BP	0.426782	0.429037	-0.41413	1.26769	0.994744	0.319861	1	FALSE	FALSE	Actinomycetaceae	Actinomycetales	Actinomycetia	Actinobacteriota
PeH17	R	-0.315712	0.187143	-0.682512	0.0510878	-1.68701	0.0916011	1	FALSE	FALSE	CAG-138	Christensenellales	Clostridia_A	Firmicutes_A
PeH17	R_BP	-1.13683	0.379152	-1.87997	-0.393697	-2.99836	0.00271436	0.44787	FALSE	FALSE	CAG-138	Christensenellales	Clostridia_A	Firmicutes_A
Phascolarctobacterium	R	-0.491876	0.278413	-1.03757	0.0538138	-1.76671	0.0772764	1	FALSE	FALSE	Acidaminococcaceae	Acidaminococcales	Negativicutes	Firmicutes_C
Phascolarctobacterium	R_BP	-0.787273	0.588412	-1.94056	0.366015	-1.33796	0.180909	1	FALSE	FALSE	Acidaminococcaceae	Acidaminococcales	Negativicutes	Firmicutes_C
Phascolarctobacterium_A	R	0.27975	0.170029	-0.0535081	0.613007	1.6453	0.0999078	1	FALSE	FALSE	Acidaminococcaceae	Acidaminococcales	Negativicutes	Firmicutes_C
Phascolarctobacterium_A	R_BP	0.977906	0.510886	-0.0234308	1.97924	1.91414	0.0556026	1	FALSE	FALSE	Acidaminococcaceae	Acidaminococcales	Negativicutes	Firmicutes_C
Phil1	R	-0.0917884	0.183806	-0.452048	0.268471	-0.499377	0.617514	1	FALSE	FALSE	CAG-138	Christensenellales	Clostridia_A	Firmicutes_A
Phil1	R_BP	-0.486776	0.317749	-1.10956	0.136013	-1.53195	0.125535	1	FALSE	FALSE	CAG-138	Christensenellales	Clostridia_A	Firmicutes_A
Phocaeicola	R	0.17682	0.336872	-0.483449	0.837089	0.524889	0.599661	1	FALSE	FALSE	Bacteroidaceae	Bacteroidales	Bacteroidia	Bacteroidota
Phocaeicola	R_BP	1.01753	0.65419	-0.264684	2.29974	1.5554	0.11985	1	FALSE	FALSE	Bacteroidaceae	Bacteroidales	Bacteroidia	Bacteroidota
Phocea	R	0.283715	0.109143	0.0697945	0.497635	2.59948	0.00933658	1	FALSE	FALSE	Ruminococcaceae	Oscillospirales	Clostridia	Firmicutes_A
Phocea	R_BP	0.139663	0.190806	-0.234317	0.513643	0.731961	0.464192	1	FALSE	FALSE	Ruminococcaceae	Oscillospirales	Clostridia	Firmicutes_A
Prevotella	R	-0.141137	0.323055	-0.774324	0.492051	-0.436881	0.662198	1	FALSE	FALSE	Bacteroidaceae	Bacteroidales	Bacteroidia	Bacteroidota
Prevotella	R_BP	-0.569637	0.701151	-1.94389	0.804619	-0.812431	0.416544	1	FALSE	FALSE	Bacteroidaceae	Bacteroidales	Bacteroidia	Bacteroidota
QALS01	R	0.0558483	0.0973982	-0.135052	0.246749	0.573402	0.566373	1	FALSE	FALSE	Borkfalkiaceae	Christensenellales	Clostridia_A	Firmicutes_A
QALS01	R_BP	0.505935	0.324459	-0.130004	1.14187	1.55932	0.11892	1	FALSE	FALSE	Borkfalkiaceae	Christensenellales	Clostridia_A	Firmicutes_A
QALW01	R	-0.164429	0.135603	-0.430211	0.101352	-1.21258	0.22529	1	FALSE	FALSE	QALW01	Christensenellales	Clostridia_A	Firmicutes_A
QALW01	R_BP	-0.0981141	0.308955	-0.703666	0.507438	-0.317568	0.750813	1	FALSE	FALSE	QALW01	Christensenellales	Clostridia_A	Firmicutes_A
QAND01	R	0.0239371	0.0736236	-0.120365	0.168239	0.325128	0.745084	1	FALSE	FALSE	QAND01	Christensenellales	Clostridia_A	Firmicutes_A
QAND01	R_BP	-0.0681567	0.150395	-0.36293	0.226617	-0.453185	0.650415	1	FALSE	FALSE	QAND01	Christensenellales	Clostridia_A	Firmicutes_A
RC9	R	0.0492755	0.203389	-0.349366	0.447917	0.242273	0.808569	1	FALSE	FALSE	UBA932	Bacteroidales	Bacteroidia	Bacteroidota
RC9	R_BP	0.57856	0.607306	-0.611761	1.76888	0.952665	0.34076	1	FALSE	FALSE	UBA932	Bacteroidales	Bacteroidia	Bacteroidota
Romboutsia	R	0.0825832	0.151827	-0.214999	0.380165	0.543928	0.586491	1	FALSE	FALSE	Peptostreptococcaceae	Peptostreptococcales	Clostridia	Firmicutes_A
Romboutsia	R_BP	-0.436275	0.334794	-1.09247	0.219921	-1.30311	0.192536	1	FALSE	FALSE	Peptostreptococcaceae	Peptostreptococcales	Clostridia	Firmicutes_A
Roseburia	R	0.137306	0.218491	-0.290936	0.565547	0.628429	0.529723	1	FALSE	FALSE	Lachnospiraceae	Lachnospirales	Clostridia	Firmicutes_A
Roseburia	R_BP	0.572921	0.460477	-0.329613	1.47546	1.24419	0.213429	1	FALSE	FALSE	Lachnospiraceae	Lachnospirales	Clostridia	Firmicutes_A
Rothia	R	0.00251762	0.0956555	-0.184967	0.190002	0.0263197	0.979002	1	FALSE	FALSE	Micrococcaceae	Actinomycetales	Actinomycetia	Actinobacteriota
Rothia	R_BP	0.0372892	0.214877	-0.383869	0.458447	0.173538	0.862229	1	FALSE	FALSE	Micrococcaceae	Actinomycetales	Actinomycetia	Actinobacteriota
Ruminiclostridium_E	R	0.188282	0.207226	-0.217881	0.594446	0.908584	0.36357	1	FALSE	FALSE	Ruminococcaceae	Oscillospirales	Clostridia	Firmicutes_A
Ruminiclostridium_E	R_BP	-0.38203	0.502564	-1.36705	0.602995	-0.760161	0.447158	1	FALSE	FALSE	Ruminococcaceae	Oscillospirales	Clostridia	Firmicutes_A
Ruminococcus_B	R	0.508482	0.244934	0.0284123	0.988552	2.076	0.0378939	1	FALSE	FALSE	Lachnospiraceae	Lachnospirales	Clostridia	Firmicutes_A
Ruminococcus_B	R_BP	-0.0252921	0.481303	-0.968645	0.918061	-0.0525492	0.958091	1	FALSE	FALSE	Lachnospiraceae	Lachnospirales	Clostridia	Firmicutes_A
Ruminococcus_C	R	0.0473152	0.199563	-0.343828	0.438459	0.237094	0.812584	1	FALSE	FALSE	Ruminococcaceae	Oscillospirales	Clostridia	Firmicutes_A
Ruminococcus_C	R_BP	0.356705	0.399634	-0.426578	1.13999	0.892578	0.372083	1	FALSE	FALSE	Ruminococcaceae	Oscillospirales	Clostridia	Firmicutes_A
Ruminococcus_D	R	-0.247095	0.26188	-0.76038	0.26619	-0.943542	0.345404	1	FALSE	FALSE	Ruminococcaceae	Oscillospirales	Clostridia	Firmicutes_A
Ruminococcus_D	R_BP	0.0513646	0.662546	-1.24722	1.34995	0.0775262	0.938205	1	FALSE	FALSE	Ruminococcaceae	Oscillospirales	Clostridia	Firmicutes_A
Ruminococcus_E	R	-0.0903965	0.235022	-0.55104	0.370247	-0.384629	0.700512	1	FALSE	FALSE	Acutalibacteraceae	Oscillospirales	Clostridia	Firmicutes_A
Ruminococcus_E	R_BP	-0.926567	0.5789	-2.06121	0.208076	-1.60057	0.109473	1	FALSE	FALSE	Acutalibacteraceae	Oscillospirales	Clostridia	Firmicutes_A
Ruminococcus_H	R	0.216899	0.136541	-0.0507212	0.48452	1.58853	0.112167	1	FALSE	FALSE	Acutalibacteraceae	Oscillospirales	Clostridia	Firmicutes_A
Ruminococcus_H	R_BP	0.374611	0.373405	-0.357263	1.10649	1.00323	0.31575	1	FALSE	FALSE	Acutalibacteraceae	Oscillospirales	Clostridia	Firmicutes_A
Ruthenibacterium	R	0.0968198	0.145026	-0.187431	0.38107	0.667605	0.504386	1	FALSE	FALSE	Ruminococcaceae	Oscillospirales	Clostridia	Firmicutes_A
Ruthenibacterium	R_BP	-0.374571	0.28421	-0.931623	0.18248	-1.31794	0.187524	1	FALSE	FALSE	Ruminococcaceae	Oscillospirales	Clostridia	Firmicutes_A
Schaedlerella	R	0.322431	0.13958	0.0488542	0.596008	2.31001	0.0208877	1	FALSE	FALSE	Lachnospiraceae	Lachnospirales	Clostridia	Firmicutes_A
Schaedlerella	R_BP	0.283585	0.281046	-0.267265	0.834436	1.00903	0.312958	1	FALSE	FALSE	Lachnospiraceae	Lachnospirales	Clostridia	Firmicutes_A
Sellimonas	R	-0.00055649	0.121949	-0.239576	0.238463	-0.00456331	0.996359	1	FALSE	FALSE	Lachnospiraceae	Lachnospirales	Clostridia	Firmicutes_A
Sellimonas	R_BP	-0.00624872	0.314989	-0.623626	0.611129	-0.0198379	0.984173	1	FALSE	FALSE	Lachnospiraceae	Lachnospirales	Clostridia	Firmicutes_A
Senegalimassilia	R	-0.118124	0.17015	-0.451617	0.21537	-0.694235	0.487535	1	FALSE	FALSE	Eggerthellaceae	Coriobacteriales	Coriobacteriia	Actinobacteriota
Senegalimassilia	R_BP	-0.65868	0.266435	-1.18089	-0.136467	-2.4722	0.0134286	1	FALSE	FALSE	Eggerthellaceae	Coriobacteriales	Coriobacteriia	Actinobacteriota
SFFH01	R	-0.111305	0.209681	-0.52228	0.299669	-0.530833	0.595534	1	FALSE	FALSE	CAG-74	Christensenellales	Clostridia_A	Firmicutes_A
SFFH01	R_BP	0.142163	0.508105	-0.853723	1.13805	0.279791	0.779638	1	FALSE	FALSE	CAG-74	Christensenellales	Clostridia_A	Firmicutes_A
Slackia_A	R	-0.218299	0.206723	-0.623477	0.186878	-1.056	0.290969	1	FALSE	FALSE	Eggerthellaceae	Coriobacteriales	Coriobacteriia	Actinobacteriota
Slackia_A	R_BP	0.992497	0.564209	-0.113353	2.09835	1.75909	0.0785614	1	FALSE	FALSE	Eggerthellaceae	Coriobacteriales	Coriobacteriia	Actinobacteriota
Streptococcus	R	-0.164658	0.211936	-0.580052	0.250737	-0.776923	0.437204	1	FALSE	FALSE	Streptococcaceae	Lactobacillales	Bacilli	Firmicutes
Streptococcus	R_BP	-0.630274	0.504637	-1.61936	0.358815	-1.24896	0.211678	1	FALSE	FALSE	Streptococcaceae	Lactobacillales	Bacilli	Firmicutes
Sutterella	R	-0.0480262	0.221753	-0.482662	0.38661	-0.216575	0.82854	1	FALSE	FALSE	Burkholderiaceae	Burkholderiales	Gammaproteobacteria	Proteobacteria
Sutterella	R_BP	-0.0793668	0.532435	-1.12294	0.964206	-0.149064	0.881503	1	FALSE	FALSE	Burkholderiaceae	Burkholderiales	Gammaproteobacteria	Proteobacteria
TF01-11	R	-0.0526317	0.178097	-0.401702	0.296438	-0.295523	0.767594	1	FALSE	FALSE	Lachnospiraceae	Lachnospirales	Clostridia	Firmicutes_A
TF01-11	R_BP	-0.499121	0.412184	-1.307	0.308761	-1.21092	0.225927	1	FALSE	FALSE	Lachnospiraceae	Lachnospirales	Clostridia	Firmicutes_A
Tidjanibacter	R	-0.225757	0.257816	-0.731076	0.279562	-0.875653	0.381219	1	FALSE	FALSE	Rikenellaceae	Bacteroidales	Bacteroidia	Bacteroidota
Tidjanibacter	R_BP	-1.21963	0.584487	-2.36522	-0.0740352	-2.08667	0.0369182	1	FALSE	FALSE	Rikenellaceae	Bacteroidales	Bacteroidia	Bacteroidota
UBA11471	R	0.0407221	0.203528	-0.358193	0.439637	0.200081	0.841417	1	FALSE	FALSE	UBA11471	Bacteroidales	Bacteroidia	Bacteroidota
UBA11471	R_BP	0.733142	0.514598	-0.275469	1.74175	1.42469	0.154247	1	FALSE	FALSE	UBA11471	Bacteroidales	Bacteroidia	Bacteroidota
UBA11524	R	-0.33837	0.229303	-0.787803	0.111063	-1.47565	0.140038	1	FALSE	FALSE	CAG-74	Christensenellales	Clostridia_A	Firmicutes_A
UBA11524	R_BP	0.727173	0.618372	-0.484836	1.93918	1.17595	0.239616	1	FALSE	FALSE	CAG-74	Christensenellales	Clostridia_A	Firmicutes_A
UBA1191	R	-0.199566	0.151537	-0.496578	0.0974459	-1.31695	0.187856	1	FALSE	FALSE	Anaerovoracaceae	Peptostreptococcales	Clostridia	Firmicutes_A
UBA1191	R_BP	-0.0636679	0.356785	-0.762966	0.63563	-0.178449	0.85837	1	FALSE	FALSE	Anaerovoracaceae	Peptostreptococcales	Clostridia	Firmicutes_A
UBA1394	R	0.278493	0.154183	-0.0237062	0.580691	1.80625	0.0708799	1	FALSE	FALSE	Ruminococcaceae	Oscillospirales	Clostridia	Firmicutes_A
UBA1394	R_BP	-0.360853	0.2071	-0.766769	0.0450639	-1.74241	0.0814375	1	FALSE	FALSE	Ruminococcaceae	Oscillospirales	Clostridia	Firmicutes_A
UBA1685	R	0.0412791	0.112223	-0.178678	0.261236	0.367832	0.712999	1	FALSE	FALSE	CAG-138	Christensenellales	Clostridia_A	Firmicutes_A
UBA1685	R_BP	-0.338755	0.208143	-0.746716	0.0692062	-1.62751	0.103629	1	FALSE	FALSE	CAG-138	Christensenellales	Clostridia_A	Firmicutes_A
UBA1777	R	0.0139588	0.133523	-0.247745	0.275663	0.104543	0.916739	1	FALSE	FALSE	Oscillospiraceae	Oscillospirales	Clostridia	Firmicutes_A
UBA1777	R_BP	-0.566048	0.221649	-1.00048	-0.131617	-2.55381	0.0106552	1	FALSE	FALSE	Oscillospiraceae	Oscillospirales	Clostridia	Firmicutes_A
UBA4285	R	0.0618981	0.102853	-0.139694	0.26349	0.60181	0.5473	1	FALSE	FALSE	Lachnospiraceae	Lachnospirales	Clostridia	Firmicutes_A
UBA4285	R_BP	0.00862477	0.177038	-0.338371	0.35562	0.0487169	0.961145	1	FALSE	FALSE	Lachnospiraceae	Lachnospirales	Clostridia	Firmicutes_A
UBA5446	R	-0.221519	0.114873	-0.446669	0.00363102	-1.92839	0.0538065	1	FALSE	FALSE	Oscillospiraceae	Oscillospirales	Clostridia	Firmicutes_A
UBA5446	R_BP	-0.146687	0.263147	-0.662455	0.36908	-0.557436	0.57723	1	FALSE	FALSE	Oscillospiraceae	Oscillospirales	Clostridia	Firmicutes_A
UBA644	R	0.0624085	0.113729	-0.1605	0.285317	0.548748	0.583178	1	FALSE	FALSE	UBA644	Oscillospirales	Clostridia	Firmicutes_A
UBA644	R_BP	-0.0998949	0.225312	-0.541506	0.341717	-0.443362	0.657504	1	FALSE	FALSE	UBA644	Oscillospirales	Clostridia	Firmicutes_A
UBA7182	R	-0.156176	0.160422	-0.470603	0.158251	-0.973535	0.330288	1	FALSE	FALSE	Lachnospiraceae	Lachnospirales	Clostridia	Firmicutes_A
UBA7182	R_BP	0.391508	0.355122	-0.30453	1.08755	1.10246	0.270261	1	FALSE	FALSE	Lachnospiraceae	Lachnospirales	Clostridia	Firmicutes_A
UBA737	R	-0.017603	0.0983678	-0.210404	0.175198	-0.178951	0.857976	1	FALSE	FALSE	Acutalibacteraceae	Oscillospirales	Clostridia	Firmicutes_A
UBA737	R_BP	-0.225305	0.24318	-0.701938	0.251329	-0.926493	0.35419	1	FALSE	FALSE	Acutalibacteraceae	Oscillospirales	Clostridia	Firmicutes_A
UBA738	R	0.0588876	0.182462	-0.298738	0.416513	0.322738	0.746893	1	FALSE	FALSE	Oscillospiraceae	Oscillospirales	Clostridia	Firmicutes_A
UBA738	R_BP	0.0659189	0.47386	-0.862846	0.994684	0.139111	0.889363	1	FALSE	FALSE	Oscillospiraceae	Oscillospirales	Clostridia	Firmicutes_A
UBA9502	R	-0.0503098	0.132463	-0.309938	0.209318	-0.379802	0.704092	1	FALSE	FALSE	Lachnospiraceae	Lachnospirales	Clostridia	Firmicutes_A
UBA9502	R_BP	0.139873	0.323082	-0.493368	0.773113	0.432933	0.665064	1	FALSE	FALSE	Lachnospiraceae	Lachnospirales	Clostridia	Firmicutes_A
UCG-010	R	0.086463	0.128196	-0.164802	0.337728	0.674457	0.500021	1	FALSE	FALSE	CAG-382	Oscillospirales	Clostridia	Firmicutes_A
UCG-010	R_BP	-0.471078	0.237775	-0.937116	-0.00503935	-1.98119	0.0475695	1	FALSE	FALSE	CAG-382	Oscillospirales	Clostridia	Firmicutes_A
UMGS1375	R	-0.293057	0.178501	-0.64292	0.0568055	-1.64176	0.100639	1	FALSE	FALSE	Lachnospiraceae	Lachnospirales	Clostridia	Firmicutes_A
UMGS1375	R_BP	0.686709	0.499944	-0.293182	1.6666	1.37357	0.169575	1	FALSE	FALSE	Lachnospiraceae	Lachnospirales	Clostridia	Firmicutes_A
UMGS1491	R	0.054492	0.138367	-0.216708	0.325692	0.393822	0.693713	1	FALSE	FALSE	Acutalibacteraceae	Oscillospirales	Clostridia	Firmicutes_A
UMGS1491	R_BP	0.184199	0.346478	-0.494899	0.863296	0.531631	0.594982	1	FALSE	FALSE	Acutalibacteraceae	Oscillospirales	Clostridia	Firmicutes_A
UMGS1815	R	-0.0722098	0.118499	-0.304468	0.160048	-0.609372	0.542278	1	FALSE	FALSE	CAG-272	Oscillospirales	Clostridia	Firmicutes_A
UMGS1815	R_BP	-0.19464	0.249572	-0.6838	0.294521	-0.779894	0.435453	1	FALSE	FALSE	CAG-272	Oscillospirales	Clostridia	Firmicutes_A
UMGS1975	R	-0.169548	0.129956	-0.424263	0.0851667	-1.30465	0.192011	1	FALSE	FALSE	QAND01	Christensenellales	Clostridia_A	Firmicutes_A
UMGS1975	R_BP	0.271773	0.377629	-0.46838	1.01193	0.719683	0.47172	1	FALSE	FALSE	QAND01	Christensenellales	Clostridia_A	Firmicutes_A
UMGS416	R	-0.0206645	0.0663127	-0.150637	0.109308	-0.311622	0.755328	1	FALSE	FALSE	UMGS416	Christensenellales	Clostridia_A	Firmicutes_A
UMGS416	R_BP	-0.0825236	0.166685	-0.409227	0.24418	-0.495086	0.620539	1	FALSE	FALSE	UMGS416	Christensenellales	Clostridia_A	Firmicutes_A
UMGS856	R	-0.0225695	0.1197	-0.257181	0.212042	-0.188551	0.850445	1	FALSE	FALSE	Acutalibacteraceae	Oscillospirales	Clostridia	Firmicutes_A
UMGS856	R_BP	-0.103931	0.294731	-0.681605	0.473743	-0.352629	0.724366	1	FALSE	FALSE	Acutalibacteraceae	Oscillospirales	Clostridia	Firmicutes_A
Veillonella	R	-0.0707581	0.265763	-0.591654	0.450138	-0.266245	0.79005	1	FALSE	FALSE	Veillonellaceae	Veillonellales	Negativicutes	Firmicutes_C
Veillonella	R_BP	0.729855	0.808636	-0.855071	2.31478	0.902576	0.366751	1	FALSE	FALSE	Veillonellaceae	Veillonellales	Negativicutes	Firmicutes_C
Family
feat_id	W	p_val	q_val	diff_abn	order	class	phylum
Acidaminococcaceae	0.232401	0.219407	1	FALSE	Bacteroidales	Bacteroidia	Bacteroidota
Actinomycetaceae	0.81842	0.671651	1	FALSE	ML615J-28	Bacilli	Firmicutes
Acutalibacteraceae	1.04024	0.811104	1	FALSE	Lactobacillales	Bacilli	Firmicutes
Aerococcaceae	0.92051	0.737754	1	FALSE	Oscillospirales	Clostridia	Firmicutes_A
Akkermansiaceae	0.431987	0.388519	1	FALSE	Coriobacteriales	Coriobacteriia	Actinobacteriota
Anaerotignaceae	0.369216	0.33714	1	FALSE	Veillonellales	Negativicutes	Firmicutes_C
Anaerovoracaceae	2.61431	0.541177	1	FALSE	Campylobacterales	Campylobacteria	Campylobacterota
Atopobiaceae	2.12403	0.691518	1	FALSE	Bacteroidales	Bacteroidia	Bacteroidota
Bacteroidaceae	0.682123	0.577969	1	FALSE	Bacteroidales	Bacteroidia	Bacteroidota
Bifidobacteriaceae	3.15583	0.412811	1	FALSE	Christensenellales	Clostridia_A	Firmicutes_A
Borkfalkiaceae	2.68178	0.523226	1	FALSE	Erysipelotrichales	Bacilli	Firmicutes
Burkholderiaceae	0.0709188	0.0696761	1	FALSE	Christensenellales	Clostridia_A	Firmicutes_A
Butyricicoccaceae	2.4676	0.582369	1	FALSE	Christensenellales	Clostridia_A	Firmicutes_A
CAG-1000	0.232836	0.219794	1	FALSE	Coriobacteriales	Coriobacteriia	Actinobacteriota
CAG-138	3.95413	0.276951	1	FALSE	Bacteroidales	Bacteroidia	Bacteroidota
CAG-239	0.0279871	0.0277922	1	FALSE	Christensenellales	Clostridia_A	Firmicutes_A
CAG-272	1.1249	0.860376	1	FALSE	Christensenellales	Clostridia_A	Firmicutes_A
CAG-274	4.08492	0.259419	1	FALSE	RFN20	Bacilli	Firmicutes
CAG-288	0.74272	0.620409	1	FALSE	Lactobacillales	Bacilli	Firmicutes
CAG-302	1.73412	0.840371	1	FALSE	Actinomycetales	Actinomycetia	Actinobacteriota
CAG-313	11.1958	0.00741119	0.459494	FALSE	Staphylococcales	Bacilli	Firmicutes
CAG-314	6.67311	0.0711184	1	FALSE	Oscillospirales	Clostridia	Firmicutes_A
CAG-382	6.5587	0.0753053	1	FALSE	Lachnospirales	Clostridia	Firmicutes_A
CAG-508	0.154746	0.148911	1	FALSE	Bacteroidales	Bacteroidia	Bacteroidota
CAG-552	1.1737	0.887846	1	FALSE	Burkholderiales	Gammaproteobacteria	Proteobacteria
CAG-74	1.57311	0.910821	1	FALSE	Desulfovibrionales	Desulfovibrionia	Desulfobacterota
CAG-917	0.118952	0.115484	1	FALSE	Lactobacillales	Bacilli	Firmicutes
Campylobacteraceae	0.881545	0.712921	1	FALSE	Christensenellales	Clostridia_A	Firmicutes_A
Christensenellaceae	0.557898	0.486843	1	FALSE	Bacteroidales	Bacteroidia	Bacteroidota
Clostridiaceae	4.57824	0.202712	1	FALSE	TANB77	Clostridia	Firmicutes_A
Coprobacteraceae	3.37174	0.370567	1	FALSE	Enterobacterales	Gammaproteobacteria	Proteobacteria
Coriobacteriaceae	0.193081	0.184054	1	FALSE	Peptostreptococcales	Clostridia	Firmicutes_A
Desulfovibrionaceae	2.60359	0.544087	1	FALSE	RF39	Bacilli	Firmicutes
Dialisteraceae	2.09075	0.703119	1	FALSE	Gastranaerophilales	Vampirovibrionia	Cyanobacteria
Eggerthellaceae	4.92342	0.170578	1	FALSE	Monoglobales_A	Clostridia	Firmicutes_A
Enterobacteriaceae	0.153641	0.147887	1	FALSE	Oscillospirales	Clostridia	Firmicutes_A
Erysipelatoclostridiaceae	0.181303	0.173328	1	FALSE	Christensenellales	Clostridia_A	Firmicutes_A
Erysipelotrichaceae	0.543115	0.475617	1	FALSE	Christensenellales	Clostridia_A	Firmicutes_A
Gastranaerophilaceae	0.668389	0.568171	1	FALSE	Clostridiales	Clostridia	Firmicutes_A
Gemellaceae	2.90055	0.469012	1	FALSE	Oscillospirales	Clostridia	Firmicutes_A
Lachnospiraceae	1.17983	0.891252	1	FALSE	Christensenellales	Clostridia_A	Firmicutes_A
Lactobacillaceae	8.36264	0.0305567	1	FALSE	Saccharimonadales	Saccharimonadia	Patescibacteria
Marinifilaceae	1.38181	0.997755	1	FALSE	Veillonellales	Negativicutes	Firmicutes_C
Megasphaeraceae	2.43806	0.591032	1	FALSE	Bacteroidales	Bacteroidia	Bacteroidota
Micrococcaceae	0.264177	0.247474	1	FALSE	RF39	Bacilli	Firmicutes
Monoglobaceae	0.177383	0.169744	1	FALSE	Enterobacterales	Gammaproteobacteria	Proteobacteria
Muribaculaceae	0.23264	0.219619	1	FALSE	Veillonellales	Negativicutes	Firmicutes_C
Oscillospiraceae	1.82911	0.80139	1	FALSE	Christensenellales	Clostridia_A	Firmicutes_A
Pasteurellaceae	2.07258	0.709537	1	FALSE	Lachnospirales	Clostridia	Firmicutes_A
Peptostreptococcaceae	2.05276	0.716603	1	FALSE	Lachnospirales	Clostridia	Firmicutes_A
QALW01	1.35798	0.985741	1	FALSE	Bacteroidales	Bacteroidia	Bacteroidota
QAND01	1.48498	0.951857	1	FALSE	Erysipelotrichales	Bacilli	Firmicutes
Rikenellaceae	2.56252	0.555374	1	FALSE	Actinomycetales	Actinomycetia	Actinobacteriota
Ruminococcaceae	1.61636	0.891337	1	FALSE	Oscillospirales	Clostridia	Firmicutes_A
Saccharimonadaceae	3.11291	0.421765	1	FALSE	Acidaminococcales	Negativicutes	Firmicutes_C
Streptococcaceae	2.4096	0.599504	1	FALSE	Actinomycetales	Actinomycetia	Actinobacteriota
Tannerellaceae	3.71346	0.312366	1	FALSE	Oscillospirales	Clostridia	Firmicutes_A
UBA11471	2.49958	0.573131	1	FALSE	Oscillospirales	Clostridia	Firmicutes_A
UBA1381	1.85766	0.790032	1	FALSE	Monoglobales	Clostridia	Firmicutes_A
UBA644	0.64214	0.549255	1	FALSE	Peptostreptococcales	Clostridia	Firmicutes_A
UBA932	1.24096	0.924626	1	FALSE	Coriobacteriales	Coriobacteriia	Actinobacteriota
UMGS416	0.00274495	0.00274307	0.172813	FALSE	Verrucomicrobiales	Verrucomicrobiae	Verrucomicrobiota
Veillonellaceae	1.30196	0.956929	1	FALSE	RF32	Alphaproteobacteria	Proteobacteria
Family
feat_id	Comparison	Coeff	SE	CI 2.5%	CI 97.5%	W	P	Padj	is_sig	is_struc_zero	order	class	phylum
Acidaminococcaceae	R	-0.11521	0.306264	-0.715487	0.485068	-0.376177	0.706785	1	FALSE	FALSE	Acidaminococcales	Negativicutes	Firmicutes_C
Acidaminococcaceae	R_BP	-0.292039	0.72281	-1.70875	1.12467	-0.404033	0.686188	1	FALSE	FALSE	Acidaminococcales	Negativicutes	Firmicutes_C
Actinomycetaceae	R	0.0298315	0.142953	-0.250357	0.31002	0.20868	0.834698	1	FALSE	FALSE	Actinomycetales	Actinomycetia	Actinobacteriota
Actinomycetaceae	R_BP	0.393477	0.435001	-0.459125	1.24608	0.904543	0.365708	1	FALSE	FALSE	Actinomycetales	Actinomycetia	Actinobacteriota
Acutalibacteraceae	R	-0.00666612	0.147311	-0.295396	0.282064	-0.045252	0.963906	1	FALSE	FALSE	Oscillospirales	Clostridia	Firmicutes_A
Acutalibacteraceae	R_BP	-0.366893	0.379704	-1.11111	0.377328	-0.966259	0.333914	1	FALSE	FALSE	Oscillospirales	Clostridia	Firmicutes_A
Aerococcaceae	R	-0.0047071	0.117397	-0.234805	0.225391	-0.0400956	0.968017	1	FALSE	FALSE	Lactobacillales	Bacilli	Firmicutes
Aerococcaceae	R_BP	0.362953	0.395118	-0.411479	1.13738	0.918593	0.358308	1	FALSE	FALSE	Lactobacillales	Bacilli	Firmicutes
Akkermansiaceae	R	-0.141979	0.253217	-0.638284	0.354326	-0.560702	0.575	1	FALSE	FALSE	Verrucomicrobiales	Verrucomicrobiae	Verrucomicrobiota
Akkermansiaceae	R_BP	-0.264577	0.50395	-1.25232	0.723166	-0.525007	0.599579	1	FALSE	FALSE	Verrucomicrobiales	Verrucomicrobiae	Verrucomicrobiota
Anaerotignaceae	R	0.0407979	0.237207	-0.424128	0.505724	0.171993	0.863443	1	FALSE	FALSE	Lachnospirales	Clostridia	Firmicutes_A
Anaerotignaceae	R_BP	0.352798	0.580921	-0.785807	1.4914	0.607308	0.543647	1	FALSE	FALSE	Lachnospirales	Clostridia	Firmicutes_A
Anaerovoracaceae	R	-0.214946	0.153619	-0.516039	0.0861462	-1.39922	0.161747	1	FALSE	FALSE	Peptostreptococcales	Clostridia	Firmicutes_A
Anaerovoracaceae	R_BP	0.0981729	0.296152	-0.482286	0.678632	0.331494	0.740271	1	FALSE	FALSE	Peptostreptococcales	Clostridia	Firmicutes_A
Atopobiaceae	R	-0.10517	0.136811	-0.37332	0.162979	-0.768727	0.442055	1	FALSE	FALSE	Coriobacteriales	Coriobacteriia	Actinobacteriota
Atopobiaceae	R_BP	0.368214	0.376714	-0.370146	1.10657	0.977436	0.328353	1	FALSE	FALSE	Coriobacteriales	Coriobacteriia	Actinobacteriota
Bacteroidaceae	R	0.108775	0.136634	-0.159027	0.376577	0.796107	0.42597	1	FALSE	FALSE	Bacteroidales	Bacteroidia	Bacteroidota
Bacteroidaceae	R_BP	-0.01132	0.51703	-1.0247	1.00206	-0.0218943	0.982532	1	FALSE	FALSE	Bacteroidales	Bacteroidia	Bacteroidota
Bifidobacteriaceae	R	0.21035	0.222449	-0.225649	0.64635	0.945614	0.344346	1	FALSE	FALSE	Actinomycetales	Actinomycetia	Actinobacteriota
Bifidobacteriaceae	R_BP	-0.817707	0.687361	-2.16494	0.529521	-1.18963	0.234191	1	FALSE	FALSE	Actinomycetales	Actinomycetia	Actinobacteriota
Borkfalkiaceae	R	0.226866	0.146067	-0.0594251	0.513157	1.55316	0.120384	1	FALSE	FALSE	Christensenellales	Clostridia_A	Firmicutes_A
Borkfalkiaceae	R_BP	-0.0155744	0.349272	-0.700148	0.668999	-0.0445909	0.964433	1	FALSE	FALSE	Christensenellales	Clostridia_A	Firmicutes_A
Burkholderiaceae	R	-0.0270026	0.174636	-0.369289	0.315284	-0.154622	0.877119	1	FALSE	FALSE	Burkholderiales	Gammaproteobacteria	Proteobacteria
Burkholderiaceae	R_BP	0.0854388	0.523393	-0.940411	1.11129	0.16324	0.870329	1	FALSE	FALSE	Burkholderiales	Gammaproteobacteria	Proteobacteria
Butyricicoccaceae	R	0.214904	0.18122	-0.140288	0.570096	1.18587	0.235673	1	FALSE	FALSE	Oscillospirales	Clostridia	Firmicutes_A
Butyricicoccaceae	R_BP	-0.23628	0.395244	-1.01096	0.538398	-0.597808	0.549968	1	FALSE	FALSE	Oscillospirales	Clostridia	Firmicutes_A
CAG-1000	R	-0.0230492	0.18724	-0.390039	0.34394	-0.1231	0.902028	1	FALSE	FALSE	RF39	Bacilli	Firmicutes
CAG-1000	R_BP	-0.224551	0.467561	-1.14097	0.691868	-0.48026	0.631043	1	FALSE	FALSE	RF39	Bacilli	Firmicutes
CAG-138	R	-0.241675	0.223154	-0.679058	0.195707	-1.083	0.27881	1	FALSE	FALSE	Christensenellales	Clostridia_A	Firmicutes_A
CAG-138	R_BP	-0.798638	0.410783	-1.60377	0.00649678	-1.94418	0.0518732	1	FALSE	FALSE	Christensenellales	Clostridia_A	Firmicutes_A
CAG-239	R	-0.0265087	0.240793	-0.498463	0.445446	-0.110089	0.912339	1	FALSE	FALSE	RF32	Alphaproteobacteria	Proteobacteria
CAG-239	R_BP	-0.0827189	0.535045	-1.13141	0.965969	-0.154602	0.877135	1	FALSE	FALSE	RF32	Alphaproteobacteria	Proteobacteria
CAG-272	R	-0.0623742	0.162843	-0.381547	0.256799	-0.383032	0.701696	1	FALSE	FALSE	Oscillospirales	Clostridia	Firmicutes_A
CAG-272	R_BP	-0.362429	0.34236	-1.03345	0.308597	-1.05862	0.289774	1	FALSE	FALSE	Oscillospirales	Clostridia	Firmicutes_A
CAG-274	R	0.237839	0.198914	-0.152033	0.62771	1.19569	0.231819	1	FALSE	FALSE	Lachnospirales	Clostridia	Firmicutes_A
CAG-274	R_BP	-0.406167	0.349239	-1.09068	0.278341	-1.16301	0.244827	1	FALSE	FALSE	Lachnospirales	Clostridia	Firmicutes_A
CAG-288	R	-0.107502	0.12734	-0.357089	0.142085	-0.844212	0.398551	1	FALSE	FALSE	RFN20	Bacilli	Firmicutes
CAG-288	R_BP	-0.102503	0.183776	-0.462704	0.257698	-0.55776	0.577008	1	FALSE	FALSE	RFN20	Bacilli	Firmicutes
CAG-302	R	-0.250405	0.20984	-0.661691	0.160882	-1.19331	0.232748	1	FALSE	FALSE	RF39	Bacilli	Firmicutes
CAG-302	R_BP	0.135698	0.545092	-0.932683	1.20408	0.248945	0.803403	1	FALSE	FALSE	RF39	Bacilli	Firmicutes
CAG-313	R	-0.0311818	0.176099	-0.376335	0.313971	-0.17707	0.859453	1	FALSE	FALSE	ML615J-28	Bacilli	Firmicutes
CAG-313	R_BP	-0.884389	0.282206	-1.43751	-0.331266	-3.13384	0.00172532	0.108695	FALSE	FALSE	ML615J-28	Bacilli	Firmicutes
CAG-314	R	-0.0803992	0.157573	-0.389242	0.228444	-0.510234	0.609887	1	FALSE	FALSE	Christensenellales	Clostridia_A	Firmicutes_A
CAG-314	R_BP	-0.546011	0.217495	-0.9723	-0.119721	-2.51045	0.0120576	0.735513	FALSE	FALSE	Christensenellales	Clostridia_A	Firmicutes_A
CAG-382	R	0.169329	0.127939	-0.0814306	0.420089	1.32352	0.185663	1	FALSE	FALSE	Oscillospirales	Clostridia	Firmicutes_A
CAG-382	R_BP	-0.449471	0.255188	-0.94964	0.0506981	-1.76133	0.0781825	1	FALSE	FALSE	Oscillospirales	Clostridia	Firmicutes_A
CAG-508	R	0.0047338	0.302974	-0.589096	0.598563	0.0156244	0.987534	1	FALSE	FALSE	TANB77	Clostridia	Firmicutes_A
CAG-508	R_BP	-0.291532	0.769151	-1.79907	1.216	-0.379031	0.704665	1	FALSE	FALSE	TANB77	Clostridia	Firmicutes_A
CAG-552	R	0.126314	0.124989	-0.118664	0.371292	1.0106	0.312206	1	FALSE	FALSE	Christensenellales	Clostridia_A	Firmicutes_A
CAG-552	R_BP	0.175787	0.240728	-0.29604	0.647615	0.730232	0.465249	1	FALSE	FALSE	Christensenellales	Clostridia_A	Firmicutes_A
CAG-74	R	-0.259452	0.220718	-0.69206	0.173155	-1.17549	0.239798	1	FALSE	FALSE	Christensenellales	Clostridia_A	Firmicutes_A
CAG-74	R_BP	0.0570206	0.585401	-1.09037	1.20441	0.0974043	0.922405	1	FALSE	FALSE	Christensenellales	Clostridia_A	Firmicutes_A
CAG-917	R	-0.0523307	0.158434	-0.362862	0.258201	-0.330299	0.741174	1	FALSE	FALSE	Christensenellales	Clostridia_A	Firmicutes_A
CAG-917	R_BP	-0.0107513	0.278818	-0.557235	0.535732	-0.0385603	0.969241	1	FALSE	FALSE	Christensenellales	Clostridia_A	Firmicutes_A
Campylobacteraceae	R	-0.0166018	0.117859	-0.247606	0.214403	-0.140861	0.887979	1	FALSE	FALSE	Campylobacterales	Campylobacteria	Campylobacterota
Campylobacteraceae	R_BP	0.352028	0.413851	-0.45912	1.16318	0.850616	0.394983	1	FALSE	FALSE	Campylobacterales	Campylobacteria	Campylobacterota
Christensenellaceae	R	0.0496588	0.080381	-0.107888	0.207205	0.617793	0.536712	1	FALSE	FALSE	Christensenellales	Clostridia_A	Firmicutes_A
Christensenellaceae	R_BP	-0.0325473	0.164992	-0.355933	0.290838	-0.197265	0.84362	1	FALSE	FALSE	Christensenellales	Clostridia_A	Firmicutes_A
Clostridiaceae	R	0.205196	0.177657	-0.143012	0.553405	1.15501	0.248085	1	FALSE	FALSE	Clostridiales	Clostridia	Firmicutes_A
Clostridiaceae	R_BP	1.52418	0.750801	0.0526049	2.99575	2.03006	0.0423499	1	FALSE	FALSE	Clostridiales	Clostridia	Firmicutes_A
Coprobacteraceae	R	0.0926651	0.220603	-0.339716	0.525046	0.420054	0.674446	1	FALSE	FALSE	Bacteroidales	Bacteroidia	Bacteroidota
Coprobacteraceae	R_BP	0.877563	0.479867	-0.0629764	1.8181	1.82876	0.0674351	1	FALSE	FALSE	Bacteroidales	Bacteroidia	Bacteroidota
Coriobacteriaceae	R	0.0967585	0.226045	-0.346289	0.539806	0.42805	0.668614	1	FALSE	FALSE	Coriobacteriales	Coriobacteriia	Actinobacteriota
Coriobacteriaceae	R_BP	0.0260475	0.497027	-0.948126	1.00022	0.0524065	0.958205	1	FALSE	FALSE	Coriobacteriales	Coriobacteriia	Actinobacteriota
Desulfovibrionaceae	R	0.150802	0.235174	-0.310139	0.611743	0.641235	0.52137	1	FALSE	FALSE	Desulfovibrionales	Desulfovibrionia	Desulfobacterota
Desulfovibrionaceae	R_BP	-0.743241	0.602743	-1.92462	0.438135	-1.2331	0.217539	1	FALSE	FALSE	Desulfovibrionales	Desulfovibrionia	Desulfobacterota
Dialisteraceae	R	-0.475162	0.336101	-1.13392	0.183595	-1.41375	0.157436	1	FALSE	FALSE	Veillonellales	Negativicutes	Firmicutes_C
Dialisteraceae	R_BP	-0.105017	0.781433	-1.63663	1.42659	-0.13439	0.893094	1	FALSE	FALSE	Veillonellales	Negativicutes	Firmicutes_C
Eggerthellaceae	R	-0.252375	0.138439	-0.523715	0.0189657	-1.823	0.0683029	1	FALSE	FALSE	Coriobacteriales	Coriobacteriia	Actinobacteriota
Eggerthellaceae	R_BP	-0.706108	0.444323	-1.57698	0.164765	-1.58918	0.11202	1	FALSE	FALSE	Coriobacteriales	Coriobacteriia	Actinobacteriota
Enterobacteriaceae	R	0.012684	0.317442	-0.609503	0.634871	0.039957	0.968127	1	FALSE	FALSE	Enterobacterales	Gammaproteobacteria	Proteobacteria
Enterobacteriaceae	R_BP	-0.320012	0.876361	-2.03768	1.39766	-0.36516	0.714992	1	FALSE	FALSE	Enterobacterales	Gammaproteobacteria	Proteobacteria
Erysipelatoclostridiaceae	R	0.0484465	0.215399	-0.373735	0.470628	0.224916	0.822045	1	FALSE	FALSE	Erysipelotrichales	Bacilli	Firmicutes
Erysipelatoclostridiaceae	R_BP	0.204727	0.491762	-0.759126	1.16858	0.416314	0.67718	1	FALSE	FALSE	Erysipelotrichales	Bacilli	Firmicutes
Erysipelotrichaceae	R	0.163629	0.225147	-0.27766	0.604918	0.726763	0.467371	1	FALSE	FALSE	Erysipelotrichales	Bacilli	Firmicutes
Erysipelotrichaceae	R_BP	0.18893	0.595593	-0.978432	1.35629	0.317213	0.751082	1	FALSE	FALSE	Erysipelotrichales	Bacilli	Firmicutes
Gastranaerophilaceae	R	0.118617	0.179847	-0.233883	0.471117	0.659545	0.509546	1	FALSE	FALSE	Gastranaerophilales	Vampirovibrionia	Cyanobacteria
Gastranaerophilaceae	R_BP	0.380795	0.604965	-0.804936	1.56653	0.62945	0.529055	1	FALSE	FALSE	Gastranaerophilales	Vampirovibrionia	Cyanobacteria
Gemellaceae	R	0.0679691	0.0855714	-0.0997509	0.235689	0.794297	0.427023	1	FALSE	FALSE	Staphylococcales	Bacilli	Firmicutes
Gemellaceae	R_BP	0.574981	0.350967	-0.112914	1.26288	1.63828	0.101364	1	FALSE	FALSE	Staphylococcales	Bacilli	Firmicutes
Lachnospiraceae	R	0.0803797	0.0794811	-0.0754032	0.236163	1.01131	0.31187	1	FALSE	FALSE	Lachnospirales	Clostridia	Firmicutes_A
Lachnospiraceae	R_BP	-0.0423496	0.244244	-0.521068	0.436369	-0.173391	0.862344	1	FALSE	FALSE	Lachnospirales	Clostridia	Firmicutes_A
Lactobacillaceae	R	-0.192589	0.228549	-0.640545	0.255368	-0.842657	0.39942	1	FALSE	FALSE	Lactobacillales	Bacilli	Firmicutes
Lactobacillaceae	R_BP	-1.16114	0.405517	-1.95596	-0.366331	-2.86337	0.00419163	0.259881	FALSE	FALSE	Lactobacillales	Bacilli	Firmicutes
Marinifilaceae	R	0.219503	0.187839	-0.148661	0.587668	1.16857	0.242576	1	FALSE	FALSE	Bacteroidales	Bacteroidia	Bacteroidota
Marinifilaceae	R_BP	0.114772	0.520236	-0.904891	1.13443	0.220614	0.825393	1	FALSE	FALSE	Bacteroidales	Bacteroidia	Bacteroidota
Megasphaeraceae	R	0.291215	0.235866	-0.171082	0.753512	1.23467	0.216955	1	FALSE	FALSE	Veillonellales	Negativicutes	Firmicutes_C
Megasphaeraceae	R_BP	0.73627	0.576412	-0.393497	1.86604	1.27733	0.201484	1	FALSE	FALSE	Veillonellales	Negativicutes	Firmicutes_C
Micrococcaceae	R	0.0245504	0.0996697	-0.170802	0.219903	0.246317	0.805437	1	FALSE	FALSE	Actinomycetales	Actinomycetia	Actinobacteriota
Micrococcaceae	R_BP	0.111765	0.222278	-0.323899	0.547429	0.502817	0.615093	1	FALSE	FALSE	Actinomycetales	Actinomycetia	Actinobacteriota
Monoglobaceae	R	-0.0675277	0.162969	-0.386948	0.251892	-0.414358	0.678612	1	FALSE	FALSE	Monoglobales	Clostridia	Firmicutes_A
Monoglobaceae	R_BP	-0.071298	0.338483	-0.734724	0.592128	-0.21064	0.833168	1	FALSE	FALSE	Monoglobales	Clostridia	Firmicutes_A
Muribaculaceae	R	-0.0669884	0.146583	-0.354291	0.220314	-0.457	0.647671	1	FALSE	FALSE	Bacteroidales	Bacteroidia	Bacteroidota
Muribaculaceae	R_BP	-0.00939418	0.266294	-0.53133	0.512542	-0.0352775	0.971858	1	FALSE	FALSE	Bacteroidales	Bacteroidia	Bacteroidota
Oscillospiraceae	R	-0.129993	0.100506	-0.326985	0.0669985	-1.29339	0.195877	1	FALSE	FALSE	Oscillospirales	Clostridia	Firmicutes_A
Oscillospiraceae	R_BP	-0.281821	0.390836	-1.04786	0.484217	-0.721073	0.470864	1	FALSE	FALSE	Oscillospirales	Clostridia	Firmicutes_A
Pasteurellaceae	R	0.181599	0.188954	-0.188752	0.551949	0.961071	0.336516	1	FALSE	FALSE	Enterobacterales	Gammaproteobacteria	Proteobacteria
Pasteurellaceae	R_BP	0.63694	0.499753	-0.342577	1.61646	1.27451	0.202483	1	FALSE	FALSE	Enterobacterales	Gammaproteobacteria	Proteobacteria
Peptostreptococcaceae	R	0.0612377	0.24653	-0.42196	0.544436	0.248399	0.803826	1	FALSE	FALSE	Peptostreptococcales	Clostridia	Firmicutes_A
Peptostreptococcaceae	R_BP	-0.774334	0.613047	-1.97591	0.427237	-1.26309	0.206556	1	FALSE	FALSE	Peptostreptococcales	Clostridia	Firmicutes_A
QALW01	R	-0.165887	0.148438	-0.456826	0.125052	-1.11755	0.263759	1	FALSE	FALSE	Christensenellales	Clostridia_A	Firmicutes_A
QALW01	R_BP	-0.209793	0.318515	-0.834083	0.414496	-0.65866	0.510114	1	FALSE	FALSE	Christensenellales	Clostridia_A	Firmicutes_A
QAND01	R	-0.119139	0.130489	-0.374896	0.136619	-0.913022	0.361231	1	FALSE	FALSE	Christensenellales	Clostridia_A	Firmicutes_A
QAND01	R_BP	0.232592	0.391024	-0.533816	0.998999	0.594827	0.551959	1	FALSE	FALSE	Christensenellales	Clostridia_A	Firmicutes_A
Rikenellaceae	R	-0.316568	0.20035	-0.709253	0.0761176	-1.58008	0.114089	1	FALSE	FALSE	Bacteroidales	Bacteroidia	Bacteroidota
Rikenellaceae	R_BP	-0.149452	0.449023	-1.02954	0.730634	-0.332837	0.739257	1	FALSE	FALSE	Bacteroidales	Bacteroidia	Bacteroidota
Ruminococcaceae	R	-0.0681521	0.0843745	-0.233526	0.097222	-0.807733	0.419244	1	FALSE	FALSE	Oscillospirales	Clostridia	Firmicutes_A
Ruminococcaceae	R_BP	-0.50144	0.457078	-1.39731	0.394433	-1.09706	0.272617	1	FALSE	FALSE	Oscillospirales	Clostridia	Firmicutes_A
Saccharimonadaceae	R	-0.0445106	0.107642	-0.255489	0.166468	-0.413505	0.679236	1	FALSE	FALSE	Saccharimonadales	Saccharimonadia	Patescibacteria
Saccharimonadaceae	R_BP	0.716842	0.451864	-0.168811	1.6025	1.58641	0.112646	1	FALSE	FALSE	Saccharimonadales	Saccharimonadia	Patescibacteria
Streptococcaceae	R	-0.204521	0.206629	-0.609515	0.200472	-0.989797	0.322273	1	FALSE	FALSE	Lactobacillales	Bacilli	Firmicutes
Streptococcaceae	R_BP	-0.71097	0.507696	-1.70605	0.284113	-1.40039	0.161398	1	FALSE	FALSE	Lactobacillales	Bacilli	Firmicutes
Tannerellaceae	R	-0.240561	0.222894	-0.677433	0.196311	-1.07926	0.280471	1	FALSE	FALSE	Bacteroidales	Bacteroidia	Bacteroidota
Tannerellaceae	R_BP	0.743274	0.584418	-0.402184	1.88873	1.27182	0.203437	1	FALSE	FALSE	Bacteroidales	Bacteroidia	Bacteroidota
UBA11471	R	0.0627548	0.20024	-0.329716	0.455225	0.313398	0.753978	1	FALSE	FALSE	Bacteroidales	Bacteroidia	Bacteroidota
UBA11471	R_BP	0.807618	0.512572	-0.197024	1.81226	1.57562	0.115114	1	FALSE	FALSE	Bacteroidales	Bacteroidia	Bacteroidota
UBA1381	R	0.209947	0.214733	-0.21093	0.630825	0.977712	0.328217	1	FALSE	FALSE	Monoglobales_A	Clostridia	Firmicutes_A
UBA1381	R_BP	-0.365995	0.580655	-1.50408	0.772088	-0.630315	0.528489	1	FALSE	FALSE	Monoglobales_A	Clostridia	Firmicutes_A
UBA644	R	0.0844412	0.114362	-0.139709	0.308592	0.738365	0.460293	1	FALSE	FALSE	Oscillospirales	Clostridia	Firmicutes_A
UBA644	R_BP	-0.025419	0.237434	-0.490789	0.439951	-0.107057	0.914743	1	FALSE	FALSE	Oscillospirales	Clostridia	Firmicutes_A
UBA932	R	0.0713082	0.199979	-0.32065	0.463266	0.356579	0.721407	1	FALSE	FALSE	Bacteroidales	Bacteroidia	Bacteroidota
UBA932	R_BP	0.653035	0.588338	-0.500107	1.80618	1.10997	0.267014	1	FALSE	FALSE	Bacteroidales	Bacteroidia	Bacteroidota
UMGS416	R	0.00136827	0.0689195	-0.133714	0.136451	0.0198531	0.984161	1	FALSE	FALSE	Christensenellales	Clostridia_A	Firmicutes_A
UMGS416	R_BP	-0.00804781	0.184212	-0.369103	0.353007	-0.0436878	0.965153	1	FALSE	FALSE	Christensenellales	Clostridia_A	Firmicutes_A
Veillonellaceae	R	-0.082983	0.269717	-0.611628	0.445662	-0.307667	0.758336	1	FALSE	FALSE	Veillonellales	Negativicutes	Firmicutes_C
Veillonellaceae	R_BP	0.779537	0.800462	-0.789368	2.34844	0.973859	0.330127	1	FALSE	FALSE	Veillonellales	Negativicutes	Firmicutes_C
Order
feat_id	Comparison	Coeff	SE	CI 2.5%	CI 97.5%	W	P	Padj	is_sig	is_struc_zero	class	phylum
Acidaminococcales	R	-0.108781	0.305515	-0.70759	0.490028	-0.356058	0.721797	1	FALSE	FALSE	Negativicutes	Firmicutes_C
Acidaminococcales	R_BP	-0.268067	0.725943	-1.69092	1.15478	-0.369267	0.711928	1	FALSE	FALSE	Negativicutes	Firmicutes_C
Actinomycetales	R	0.209437	0.197369	-0.177406	0.596279	1.06115	0.288624	1	FALSE	FALSE	Actinomycetia	Actinobacteriota
Actinomycetales	R_BP	-0.351419	0.556958	-1.44306	0.740219	-0.630961	0.528066	1	FALSE	FALSE	Actinomycetia	Actinobacteriota
Bacteroidales	R	0.166748	0.107746	-0.0444337	0.37793	1.54761	0.121717	1	FALSE	FALSE	Bacteroidia	Bacteroidota
Bacteroidales	R_BP	-0.014859	0.459758	-0.915985	0.886267	-0.0323193	0.974217	1	FALSE	FALSE	Bacteroidia	Bacteroidota
Burkholderiales	R	-0.0964747	0.164493	-0.418881	0.225931	-0.586498	0.557541	1	FALSE	FALSE	Gammaproteobacteria	Proteobacteria
Burkholderiales	R_BP	0.405544	0.473011	-0.521558	1.33265	0.857367	0.391242	1	FALSE	FALSE	Gammaproteobacteria	Proteobacteria
Campylobacterales	R	-0.0101731	0.117579	-0.240628	0.220282	-0.0865208	0.931052	1	FALSE	FALSE	Campylobacteria	Campylobacterota
Campylobacterales	R_BP	0.376	0.384225	-0.37708	1.12908	0.978594	0.32778	1	FALSE	FALSE	Campylobacteria	Campylobacterota
Christensenellales	R	-0.327183	0.208512	-0.735867	0.0815004	-1.56913	0.116617	1	FALSE	FALSE	Clostridia_A	Firmicutes_A
Christensenellales	R_BP	-0.11085	0.516925	-1.12402	0.902324	-0.21444	0.830204	1	FALSE	FALSE	Clostridia_A	Firmicutes_A
Clostridiales	R	0.211625	0.176774	-0.134852	0.558103	1.19715	0.231248	1	FALSE	FALSE	Clostridia	Firmicutes_A
Clostridiales	R_BP	1.54815	0.733463	0.110559	2.98574	2.11074	0.034795	0.939466	FALSE	FALSE	Clostridia	Firmicutes_A
Coriobacteriales	R	-0.0629603	0.118913	-0.296031	0.17011	-0.529463	0.596484	1	FALSE	FALSE	Coriobacteriia	Actinobacteriota
Coriobacteriales	R_BP	-0.696096	0.489205	-1.65494	0.262745	-1.42291	0.154761	1	FALSE	FALSE	Coriobacteriia	Actinobacteriota
Desulfovibrionales	R	0.157231	0.233794	-0.301006	0.615468	0.672517	0.501255	1	FALSE	FALSE	Desulfovibrionia	Desulfobacterota
Desulfovibrionales	R_BP	-0.719269	0.602072	-1.89933	0.460791	-1.19466	0.232221	1	FALSE	FALSE	Desulfovibrionia	Desulfobacterota
Enterobacterales	R	-0.0527463	0.291886	-0.624843	0.519351	-0.180708	0.856596	1	FALSE	FALSE	Gammaproteobacteria	Proteobacteria
Enterobacterales	R_BP	-0.0805844	0.786899	-1.62291	1.46174	-0.102407	0.918433	1	FALSE	FALSE	Gammaproteobacteria	Proteobacteria
Erysipelotrichales	R	0.148774	0.1588	-0.162474	0.460021	0.936862	0.348829	1	FALSE	FALSE	Bacilli	Firmicutes
Erysipelotrichales	R_BP	0.104983	0.378636	-0.637143	0.84711	0.277268	0.781575	1	FALSE	FALSE	Bacilli	Firmicutes
Eubacteriales	R	-0.000565274	0.0937871	-0.184388	0.183258	-0.0060272	0.995191	1	FALSE	FALSE	Clostridia	Firmicutes_A
Eubacteriales	R_BP	0.112445	0.198147	-0.275923	0.500812	0.567481	0.570388	1	FALSE	FALSE	Clostridia	Firmicutes_A
Gastranaerophilales	R	0.125046	0.176656	-0.221199	0.471291	0.707852	0.479037	1	FALSE	FALSE	Vampirovibrionia	Cyanobacteria
Gastranaerophilales	R_BP	0.404767	0.595026	-0.761484	1.57102	0.680251	0.496346	1	FALSE	FALSE	Vampirovibrionia	Cyanobacteria
Lachnospirales	R	0.0985237	0.0805541	-0.0593623	0.25641	1.22308	0.221301	1	FALSE	FALSE	Clostridia	Firmicutes_A
Lachnospirales	R_BP	-0.0272988	0.279426	-0.574975	0.520377	-0.097696	0.922174	1	FALSE	FALSE	Clostridia	Firmicutes_A
Lactobacillales	R	-0.188996	0.221546	-0.623226	0.245234	-0.85308	0.393615	1	FALSE	FALSE	Bacilli	Firmicutes
Lactobacillales	R_BP	-0.572812	0.614672	-1.77757	0.631944	-0.9319	0.351388	1	FALSE	FALSE	Bacilli	Firmicutes
ML615J-28	R	-0.0247531	0.178425	-0.374466	0.32496	-0.138731	0.889663	1	FALSE	FALSE	Bacilli	Firmicutes
ML615J-28	R_BP	-0.860417	0.270359	-1.39032	-0.330513	-3.1825	0.00146011	0.0408831	TRUE	FALSE	Bacilli	Firmicutes
Monoglobales	R	-0.0610989	0.158391	-0.371546	0.249348	-0.385747	0.699684	1	FALSE	FALSE	Clostridia	Firmicutes_A
Monoglobales	R_BP	-0.0473259	0.334749	-0.703434	0.608782	-0.141377	0.887572	1	FALSE	FALSE	Clostridia	Firmicutes_A
Monoglobales_A	R	0.202715	0.211147	-0.211133	0.616564	0.960066	0.337022	1	FALSE	FALSE	Clostridia	Firmicutes_A
Monoglobales_A	R_BP	-0.36736	0.581237	-1.50658	0.771864	-0.632032	0.527366	1	FALSE	FALSE	Clostridia	Firmicutes_A
Oscillospirales	R	-0.073138	0.0602607	-0.191249	0.0449729	-1.21369	0.224865	1	FALSE	FALSE	Clostridia	Firmicutes_A
Oscillospirales	R_BP	-0.509561	0.485213	-1.46058	0.441457	-1.05018	0.293636	1	FALSE	FALSE	Clostridia	Firmicutes_A
Peptostreptococcales	R	-0.0382336	0.170633	-0.372675	0.296208	-0.224069	0.822704	1	FALSE	FALSE	Clostridia	Firmicutes_A
Peptostreptococcales	R_BP	-0.382896	0.3409	-1.05106	0.285267	-1.12319	0.261356	1	FALSE	FALSE	Clostridia	Firmicutes_A
RF32	R	-0.0373821	0.238569	-0.504978	0.430214	-0.156693	0.875487	1	FALSE	FALSE	Alphaproteobacteria	Proteobacteria
RF32	R_BP	-0.0760242	0.528013	-1.11093	0.958882	-0.143982	0.885515	1	FALSE	FALSE	Alphaproteobacteria	Proteobacteria
RF39	R	-0.266518	0.244495	-0.745729	0.212692	-1.09008	0.27568	1	FALSE	FALSE	Bacilli	Firmicutes
RF39	R_BP	-0.0124425	0.576925	-1.14322	1.11833	-0.0215669	0.982793	1	FALSE	FALSE	Bacilli	Firmicutes
RFN20	R	-0.077186	0.151881	-0.374873	0.220501	-0.5082	0.611313	1	FALSE	FALSE	Bacilli	Firmicutes
RFN20	R_BP	-0.182787	0.19459	-0.564184	0.19861	-0.939345	0.347554	1	FALSE	FALSE	Bacilli	Firmicutes
Saccharimonadales	R	-0.0380818	0.11034	-0.254348	0.178184	-0.345132	0.729995	1	FALSE	FALSE	Saccharimonadia	Patescibacteria
Saccharimonadales	R_BP	0.740815	0.428058	-0.0981792	1.57981	1.73064	0.0835159	1	FALSE	FALSE	Saccharimonadia	Patescibacteria
Staphylococcales	R	0.0346298	0.0970544	-0.155597	0.224856	0.356808	0.721236	1	FALSE	FALSE	Bacilli	Firmicutes
Staphylococcales	R_BP	0.522907	0.330307	-0.124495	1.17031	1.58309	0.1134	1	FALSE	FALSE	Bacilli	Firmicutes
TANB77	R	0.00753183	0.30301	-0.586368	0.601432	0.0248567	0.980169	1	FALSE	FALSE	Clostridia	Firmicutes_A
TANB77	R_BP	-0.286774	0.768743	-1.79351	1.21996	-0.373043	0.709116	1	FALSE	FALSE	Clostridia	Firmicutes_A
Veillonellales	R	-0.234012	0.315293	-0.851987	0.383963	-0.742204	0.457964	1	FALSE	FALSE	Negativicutes	Firmicutes_C
Veillonellales	R_BP	0.501006	0.836336	-1.13821	2.14022	0.599049	0.54914	1	FALSE	FALSE	Negativicutes	Firmicutes_C
Verrucomicrobiales	R	-0.135551	0.24905	-0.623689	0.352588	-0.544269	0.586256	1	FALSE	FALSE	Verrucomicrobiae	Verrucomicrobiota
Verrucomicrobiales	R_BP	-0.240605	0.510864	-1.2419	0.760689	-0.470977	0.637657	1	FALSE	FALSE	Verrucomicrobiae	Verrucomicrobiota
Class
feat_id	Comparison	Coeff	SE	CI 2.5%	CI 97.5%	W	P	Padj	is_sig	is_struc_zero	phylum
Actinomycetia	R	0.19535	0.188958	-0.175008	0.565708	1.03383	0.301218	1	FALSE	FALSE	Actinobacteriota
Actinomycetia	R_BP	-0.531503	0.540044	-1.58999	0.526984	-0.984184	0.325025	1	FALSE	FALSE	Actinobacteriota
Alphaproteobacteria	R	-0.0462461	0.229949	-0.496946	0.404453	-0.201115	0.840609	1	FALSE	FALSE	Proteobacteria
Alphaproteobacteria	R_BP	-0.247254	0.51823	-1.26299	0.768477	-0.477113	0.633282	1	FALSE	FALSE	Proteobacteria
Bacilli	R	-0.117764	0.131901	-0.37629	0.140762	-0.892818	0.371955	1	FALSE	FALSE	Firmicutes
Bacilli	R_BP	-0.182375	0.354119	-0.876448	0.511698	-0.515011	0.606546	1	FALSE	FALSE	Firmicutes
Bacteroidia	R	0.122701	0.0934067	-0.0603763	0.305778	1.31362	0.188975	1	FALSE	FALSE	Bacteroidota
Bacteroidia	R_BP	-0.239875	0.452722	-1.12721	0.64746	-0.52985	0.596216	1	FALSE	FALSE	Bacteroidota
Campylobacteria	R	-0.031711	0.118237	-0.263455	0.200033	-0.268199	0.788546	1	FALSE	FALSE	Campylobacterota
Campylobacteria	R_BP	0.195941	0.390291	-0.569028	0.960911	0.502039	0.61564	1	FALSE	FALSE	Campylobacterota
Clostridia	R	0.0384928	0.0596352	-0.0783921	0.155378	0.645472	0.518622	1	FALSE	FALSE	Firmicutes_A
Clostridia	R_BP	0.109096	0.164083	-0.212508	0.430699	0.66488	0.506127	1	FALSE	FALSE	Firmicutes_A
Clostridia_A	R	-0.348721	0.211728	-0.763708	0.0662653	-1.64703	0.0995527	1	FALSE	FALSE	Firmicutes_A
Clostridia_A	R_BP	-0.290909	0.539581	-1.34849	0.76667	-0.539138	0.589791	1	FALSE	FALSE	Firmicutes_A
Coriobacteriia	R	-0.0844982	0.116505	-0.312849	0.143852	-0.725273	0.468284	1	FALSE	FALSE	Actinobacteriota
Coriobacteriia	R_BP	-0.876155	0.464627	-1.78682	0.0345138	-1.88572	0.0593331	0.830663	FALSE	FALSE	Actinobacteriota
Desulfovibrionia	R	0.135693	0.221491	-0.29843	0.569816	0.612633	0.540119	1	FALSE	FALSE	Desulfobacterota
Desulfovibrionia	R_BP	-0.899328	0.563108	-2.00302	0.204363	-1.59708	0.110248	1	FALSE	FALSE	Desulfobacterota
Gammaproteobacteria	R	-0.110071	0.155946	-0.415724	0.195582	-0.705829	0.480295	1	FALSE	FALSE	Proteobacteria
Gammaproteobacteria	R_BP	0.323816	0.420156	-0.49969	1.14732	0.770704	0.440882	1	FALSE	FALSE	Proteobacteria
Negativicutes	R	-0.0772072	0.222696	-0.513692	0.359277	-0.346693	0.728822	1	FALSE	FALSE	Firmicutes_C
Negativicutes	R_BP	0.47996	0.476892	-0.454747	1.41467	1.00644	0.314206	1	FALSE	FALSE	Firmicutes_C
Saccharimonadia	R	-0.0596197	0.112453	-0.280027	0.160787	-0.530176	0.59599	1	FALSE	FALSE	Patescibacteria
Saccharimonadia	R_BP	0.560755	0.435241	-0.292317	1.41383	1.28838	0.197614	1	FALSE	FALSE	Patescibacteria
Vampirovibrionia	R	0.103508	0.172205	-0.234014	0.44103	0.601074	0.547791	1	FALSE	FALSE	Cyanobacteria
Vampirovibrionia	R_BP	0.224708	0.602976	-0.957124	1.40654	0.372665	0.709397	1	FALSE	FALSE	Cyanobacteria
Verrucomicrobiae	R	-0.112161	0.24311	-0.588656	0.364334	-0.461361	0.64454	1	FALSE	FALSE	Verrucomicrobiota
Verrucomicrobiae	R_BP	-0.404455	0.493489	-1.37169	0.562785	-0.819581	0.412455	1	FALSE	FALSE	Verrucomicrobiota
Phylum
feat_id	Comparison	Coeff	SE	CI 2.5%	CI 97.5%	W	P	Padj	is_sig	is_struc_zero
Actinobacteriota	R	0.0272847	0.11882	-0.205603	0.260173	0.229629	0.81838	1	FALSE	FALSE
Actinobacteriota	R_BP	-0.461834	0.294105	-1.03828	0.114612	-1.5703	0.116345	1	FALSE	FALSE
Bacteroidota	R	0.111784	0.089786	-0.0641967	0.287764	1.245	0.213131	1	FALSE	FALSE
Bacteroidota	R_BP	-0.256158	0.491105	-1.21872	0.706408	-0.521595	0.601953	1	FALSE	FALSE
Campylobacterota	R	-0.0426279	0.110795	-0.259786	0.17453	-0.384746	0.700425	1	FALSE	FALSE
Campylobacterota	R_BP	0.179658	0.348071	-0.502561	0.861878	0.516154	0.605747	1	FALSE	FALSE
Cyanobacteria	R	0.0925912	0.171943	-0.244418	0.4296	0.538498	0.590233	1	FALSE	FALSE
Cyanobacteria	R_BP	0.208426	0.611222	-0.98957	1.40642	0.340998	0.733105	1	FALSE	FALSE
Desulfobacterota	R	0.124776	0.222736	-0.311787	0.561339	0.560195	0.575346	1	FALSE	FALSE
Desulfobacterota	R_BP	-0.915611	0.568286	-2.02945	0.19823	-1.61118	0.107141	1	FALSE	FALSE
Firmicutes	R	-0.12868	0.129939	-0.38336	0.125999	-0.990318	0.322019	1	FALSE	FALSE
Firmicutes	R_BP	-0.198658	0.342441	-0.869841	0.472526	-0.580122	0.561832	1	FALSE	FALSE
Firmicutes_A	R	0.0225837	0.0574199	-0.0899594	0.135127	0.393308	0.694092	1	FALSE	FALSE
Firmicutes_A	R_BP	0.075478	0.158237	-0.234666	0.385622	0.476995	0.633366	1	FALSE	FALSE
Firmicutes_C	R	-0.0881241	0.214004	-0.507571	0.331323	-0.411788	0.680495	1	FALSE	FALSE
Firmicutes_C	R_BP	0.463678	0.443584	-0.405748	1.3331	1.0453	0.295885	1	FALSE	FALSE
Patescibacteria	R	-0.0705366	0.10696	-0.280178	0.139105	-0.659467	0.509596	1	FALSE	FALSE
Patescibacteria	R_BP	0.544473	0.408909	-0.256989	1.34593	1.33153	0.183016	1	FALSE	FALSE
Proteobacteria	R	-0.137331	0.1362	-0.404283	0.129621	-1.00831	0.313307	1	FALSE	FALSE
Proteobacteria	R_BP	0.208811	0.388526	-0.552699	0.970322	0.537446	0.59096	1	FALSE	FALSE
Verrucomicrobiota	R	-0.100247	0.242393	-0.575338	0.374844	-0.413572	0.679188	1	FALSE	FALSE
Verrucomicrobiota	R_BP	-0.241914	0.464563	-1.15246	0.66863	-0.520734	0.602552	1	FALSE	FALSE

## Sheet: S9
ANCOMBC global (omnibus) results in R_BP-matched subset across taxonomy ranks
ASV
feat_id	W	p_val	q_val	diff_abn	genus	family	order	class	phylum
ASV1	0.988666	0.780045	1	FALSE	Bacteroidales(o)_unclass.	Bacteroidales(o)_unclass.	Bacteroidales	Bacteroidia	Bacteroidota
ASV2	1.4288	0.978971	1	FALSE	Bacteria(d)_unclass.	Bacteria(d)_unclass.	Bacteria(d)_unclass.	Bacteria(d)_unclass.	Bacteria(d)_unclass.
ASV3	0.160785	0.154492	1	FALSE	Unknown	Unknown	Unknown	Unknown	Unknown
ASV4	0.765221	0.635843	1	FALSE	Ruminococcus_D	Ruminococcaceae	Oscillospirales	Clostridia	Firmicutes_A
ASV5	2.34419	0.619436	1	FALSE	Unknown	Unknown	Unknown	Unknown	Unknown
ASV6	2.79345	0.494813	1	FALSE	Bacteroidales(o)_unclass.	Bacteroidales(o)_unclass.	Bacteroidales	Bacteroidia	Bacteroidota
ASV7	1.37181	0.992732	1	FALSE	Bacteria(d)_unclass.	Bacteria(d)_unclass.	Bacteria(d)_unclass.	Bacteria(d)_unclass.	Bacteria(d)_unclass.
ASV8	2.01328	0.73089	1	FALSE	Anaerostipes	Lachnospiraceae	Lachnospirales	Clostridia	Firmicutes_A
ASV9	0.312467	0.289281	1	FALSE	Bacteria(d)_unclass.	Bacteria(d)_unclass.	Bacteria(d)_unclass.	Bacteria(d)_unclass.	Bacteria(d)_unclass.
ASV10	0.573398	0.498525	1	FALSE	Erysipelatoclostridium	Erysipelatoclostridiaceae	Erysipelotrichales	Bacilli	Firmicutes
ASV11	1.39799	0.994171	1	FALSE	Agathobacter	Lachnospiraceae	Lachnospirales	Clostridia	Firmicutes_A
ASV12	5.32044	0.139866	1	FALSE	Phocaeicola	Bacteroidaceae	Bacteroidales	Bacteroidia	Bacteroidota
ASV13	1.29806	0.954895	1	FALSE	Bacteroidales(o)_unclass.	Bacteroidales(o)_unclass.	Bacteroidales	Bacteroidia	Bacteroidota
ASV14	1.90653	0.770962	1	FALSE	Lachnospiraceae(f)_unclass.	Lachnospiraceae	Lachnospirales	Clostridia	Firmicutes_A
ASV15	0.455455	0.407317	1	FALSE	Dialister	Dialisteraceae	Veillonellales	Negativicutes	Firmicutes_C
ASV16	4.35509	0.226639	1	FALSE	Alistipes	Rikenellaceae	Bacteroidales	Bacteroidia	Bacteroidota
ASV17	3.37409	0.370132	1	FALSE	Holdemanella	Erysipelotrichaceae	Erysipelotrichales	Bacilli	Firmicutes
ASV18	0.522965	0.460181	1	FALSE	Phascolarctobacterium	Acidaminococcaceae	Acidaminococcales	Negativicutes	Firmicutes_C
ASV19	2.42823	0.593946	1	FALSE	Collinsella	Coriobacteriaceae	Coriobacteriales	Coriobacteriia	Actinobacteriota
ASV20	3.59751	0.33101	1	FALSE	Phocaeicola	Bacteroidaceae	Bacteroidales	Bacteroidia	Bacteroidota
ASV21	4.85509	0.176506	1	FALSE	Clostridia(c)_unclass.	Clostridia(c)_unclass.	Clostridia(c)_unclass.	Clostridia	Firmicutes_A
ASV22	2.99412	0.447575	1	FALSE	Gemmiger	Ruminococcaceae	Oscillospirales	Clostridia	Firmicutes_A
ASV23	0.869862	0.705382	1	FALSE	Unknown	Unknown	Unknown	Unknown	Unknown
ASV24	7.0667	0.0584137	1	FALSE	Bariatricus	Lachnospiraceae	Lachnospirales	Clostridia	Firmicutes_A
ASV25	1.08262	0.836028	1	FALSE	Faecalibacterium	Ruminococcaceae	Oscillospirales	Clostridia	Firmicutes_A
ASV26	0.197838	0.188368	1	FALSE	Eggerthellaceae(f)_unclass.	Eggerthellaceae	Coriobacteriales	Coriobacteriia	Actinobacteriota
ASV27	0.719423	0.604245	1	FALSE	Megasphaera_B	Megasphaeraceae	Veillonellales	Negativicutes	Firmicutes_C
ASV28	3.40589	0.364292	1	FALSE	Ruminococcus_D	Ruminococcaceae	Oscillospirales	Clostridia	Firmicutes_A
ASV29	1.84195	0.79626	1	FALSE	Alistipes	Rikenellaceae	Bacteroidales	Bacteroidia	Bacteroidota
ASV30	2.33327	0.622827	1	FALSE	Oscillospiraceae(f)_unclass.	Oscillospiraceae	Oscillospirales	Clostridia	Firmicutes_A
ASV31	12.5051	0.00385109	1	FALSE	Eubacterium_G	Lachnospiraceae	Lachnospirales	Clostridia	Firmicutes_A
ASV32	1.38051	0.997104	1	FALSE	Alistipes	Rikenellaceae	Bacteroidales	Bacteroidia	Bacteroidota
ASV33	2.88004	0.473845	1	FALSE	Bacteroides	Bacteroidaceae	Bacteroidales	Bacteroidia	Bacteroidota
ASV34	0.393827	0.357476	1	FALSE	Bacteria(d)_unclass.	Bacteria(d)_unclass.	Bacteria(d)_unclass.	Bacteria(d)_unclass.	Bacteria(d)_unclass.
ASV35	0.597723	0.516676	1	FALSE	Clostridia(c)_unclass.	Clostridia(c)_unclass.	Clostridia(c)_unclass.	Clostridia	Firmicutes_A
ASV36	7.28253	0.0524384	1	FALSE	Mediterraneibacter	Lachnospiraceae	Lachnospirales	Clostridia	Firmicutes_A
ASV37	1.46223	0.962743	1	FALSE	Faecalibacterium	Ruminococcaceae	Oscillospirales	Clostridia	Firmicutes_A
ASV38	0.00803437	0.00801825	1	FALSE	Bacteroides	Bacteroidaceae	Bacteroidales	Bacteroidia	Bacteroidota
ASV39	0.87001	0.705477	1	FALSE	Unknown	Unknown	Unknown	Unknown	Unknown
ASV40	2.29078	0.636199	1	FALSE	Bacteria(d)_unclass.	Bacteria(d)_unclass.	Bacteria(d)_unclass.	Bacteria(d)_unclass.	Bacteria(d)_unclass.
ASV41	0.657563	0.560399	1	FALSE	Ruminiclostridium_E	Ruminococcaceae	Oscillospirales	Clostridia	Firmicutes_A
ASV42	2.78506	0.496891	1	FALSE	Faecalibacterium	Ruminococcaceae	Oscillospirales	Clostridia	Firmicutes_A
ASV44	0.985798	0.778294	1	FALSE	Bacteria(d)_unclass.	Bacteria(d)_unclass.	Bacteria(d)_unclass.	Bacteria(d)_unclass.	Bacteria(d)_unclass.
ASV45	0.0188108	0.0187226	1	FALSE	CAG-238	Anaerovoracaceae	Peptostreptococcales	Clostridia	Firmicutes_A
ASV47	0.866439	0.703164	1	FALSE	Eggerthella	Eggerthellaceae	Coriobacteriales	Coriobacteriia	Actinobacteriota
ASV48	0.149076	0.143655	1	FALSE	Bittarella	Ruminococcaceae	Oscillospirales	Clostridia	Firmicutes_A
ASV49	0.503853	0.445396	1	FALSE	Faecalibacterium	Ruminococcaceae	Oscillospirales	Clostridia	Firmicutes_A
ASV50	1.81619	0.806582	1	FALSE	Gemmiger	Ruminococcaceae	Oscillospirales	Clostridia	Firmicutes_A
ASV51	1.96653	0.748174	1	FALSE	Mediterraneibacter	Lachnospiraceae	Lachnospirales	Clostridia	Firmicutes_A
ASV52	2.55618	0.557138	1	FALSE	Clostridia(c)_unclass.	Clostridia(c)_unclass.	Clostridia(c)_unclass.	Clostridia	Firmicutes_A
ASV53	0.0914305	0.0893721	1	FALSE	Erysipelotrichales(o)_unclass.	Erysipelotrichales(o)_unclass.	Erysipelotrichales	Bacilli	Firmicutes
ASV55	7.11365	0.0570585	1	FALSE	Coprococcus	Lachnospiraceae	Lachnospirales	Clostridia	Firmicutes_A
ASV56	4.75964	0.185134	1	FALSE	Faecalibacterium	Ruminococcaceae	Oscillospirales	Clostridia	Firmicutes_A
ASV57	5.52039	0.126559	1	FALSE	Bacteria(d)_unclass.	Bacteria(d)_unclass.	Bacteria(d)_unclass.	Bacteria(d)_unclass.	Bacteria(d)_unclass.
ASV58	2.54534	0.560165	1	FALSE	Veillonella	Veillonellaceae	Veillonellales	Negativicutes	Firmicutes_C
ASV59	3.02203	0.441371	1	FALSE	Eisenbergiella	Lachnospiraceae	Lachnospirales	Clostridia	Firmicutes_A
ASV60	2.12122	0.692489	1	FALSE	Bacteroidales(o)_unclass.	Bacteroidales(o)_unclass.	Bacteroidales	Bacteroidia	Bacteroidota
ASV61	1.59144	0.902511	1	FALSE	Bacteria(d)_unclass.	Bacteria(d)_unclass.	Bacteria(d)_unclass.	Bacteria(d)_unclass.	Bacteria(d)_unclass.
ASV62	3.16534	0.410852	1	FALSE	TF01-11	Lachnospiraceae	Lachnospirales	Clostridia	Firmicutes_A
ASV63	1.31294	0.962643	1	FALSE	Bacteroidales(o)_unclass.	Bacteroidales(o)_unclass.	Bacteroidales	Bacteroidia	Bacteroidota
ASV64	2.83148	0.485491	1	FALSE	CAG-115	Ruminococcaceae	Oscillospirales	Clostridia	Firmicutes_A
ASV65	9.73159	0.0154114	1	FALSE	Gemella	Gemellaceae	Staphylococcales	Bacilli	Firmicutes
ASV66	7.17958	0.0552081	1	FALSE	Bifidobacterium	Bifidobacteriaceae	Actinomycetales	Actinomycetia	Actinobacteriota
ASV67	5.301	0.141232	1	FALSE	Unknown	Unknown	Unknown	Unknown	Unknown
ASV68	1.20983	0.907761	1	FALSE	Unknown	Unknown	Unknown	Unknown	Unknown
ASV69	0.735586	0.615479	1	FALSE	Anaerobutyricum	Lachnospiraceae	Lachnospirales	Clostridia	Firmicutes_A
ASV70	3.41915	0.361885	1	FALSE	Bacteroidales(o)_unclass.	Bacteroidales(o)_unclass.	Bacteroidales	Bacteroidia	Bacteroidota
ASV71	0.494278	0.437935	1	FALSE	Anaerostipes	Lachnospiraceae	Lachnospirales	Clostridia	Firmicutes_A
ASV72	3.53628	0.3413	1	FALSE	Blautia_A	Lachnospiraceae	Lachnospirales	Clostridia	Firmicutes_A
ASV73	2.28672	0.637492	1	FALSE	Lachnospirales(o)_unclass.	Lachnospirales(o)_unclass.	Lachnospirales	Clostridia	Firmicutes_A
ASV74	0.350427	0.321444	1	FALSE	Acutalibacteraceae(f)_unclass.	Acutalibacteraceae	Oscillospirales	Clostridia	Firmicutes_A
ASV75	3.53663	0.341241	1	FALSE	Alistipes_A	Rikenellaceae	Bacteroidales	Bacteroidia	Bacteroidota
ASV76	13.2808	0.00261299	1	FALSE	UBA1191	Anaerovoracaceae	Peptostreptococcales	Clostridia	Firmicutes_A
ASV77	0.247416	0.232724	1	FALSE	Bacteria(d)_unclass.	Bacteria(d)_unclass.	Bacteria(d)_unclass.	Bacteria(d)_unclass.	Bacteria(d)_unclass.
ASV78	6.75692	0.0682	1	FALSE	Enterobacteriaceae(f)_unclass.	Enterobacteriaceae	Enterobacterales	Gammaproteobacteria	Proteobacteria
ASV79	10.1379	0.0125778	1	FALSE	Unknown	Unknown	Unknown	Unknown	Unknown
ASV80	5.05652	0.159595	1	FALSE	Intestinibacter	Peptostreptococcaceae	Peptostreptococcales	Clostridia	Firmicutes_A
ASV81	2.26191	0.645449	1	FALSE	Ruminococcus_D	Ruminococcaceae	Oscillospirales	Clostridia	Firmicutes_A
ASV82	6.42006	0.080711	1	FALSE	Evtepia	Oscillospiraceae	Oscillospirales	Clostridia	Firmicutes_A
ASV83	1.73358	0.840597	1	FALSE	Haemophilus_D	Pasteurellaceae	Enterobacterales	Gammaproteobacteria	Proteobacteria
ASV84	1.13668	0.867072	1	FALSE	Blautia_A	Lachnospiraceae	Lachnospirales	Clostridia	Firmicutes_A
ASV85	0.634617	0.543788	1	FALSE	Odoribacter	Marinifilaceae	Bacteroidales	Bacteroidia	Bacteroidota
ASV86	1.65517	0.874208	1	FALSE	Lachnospiraceae(f)_unclass.	Lachnospiraceae	Lachnospirales	Clostridia	Firmicutes_A
ASV87	1.79386	0.815639	1	FALSE	Bacteroides	Bacteroidaceae	Bacteroidales	Bacteroidia	Bacteroidota
ASV90	2.32581	0.625154	1	FALSE	Collinsella	Coriobacteriaceae	Coriobacteriales	Coriobacteriia	Actinobacteriota
ASV91	2.22039	0.658988	1	FALSE	Prevotella	Bacteroidaceae	Bacteroidales	Bacteroidia	Bacteroidota
ASV93	0.749274	0.624922	1	FALSE	Faecalibacterium	Ruminococcaceae	Oscillospirales	Clostridia	Firmicutes_A
ASV94	10.01	0.0134084	1	FALSE	Gemmiger	Ruminococcaceae	Oscillospirales	Clostridia	Firmicutes_A
ASV96	1.36839	0.991006	1	FALSE	Lachnospiraceae(f)_unclass.	Lachnospiraceae	Lachnospirales	Clostridia	Firmicutes_A
ASV98	0.283649	0.264453	1	FALSE	Clostridia(c)_unclass.	Clostridia(c)_unclass.	Clostridia(c)_unclass.	Clostridia	Firmicutes_A
ASV99	2.19683	0.666797	1	FALSE	CAG-245	CAG-508	TANB77	Clostridia	Firmicutes_A
ASV101	3.54435	0.339925	1	FALSE	Prevotella	Bacteroidaceae	Bacteroidales	Bacteroidia	Bacteroidota
ASV102	1.04098	0.811539	1	FALSE	Bacteroides	Bacteroidaceae	Bacteroidales	Bacteroidia	Bacteroidota
ASV105	8.86267	0.0237972	1	FALSE	Gemmiger	Ruminococcaceae	Oscillospirales	Clostridia	Firmicutes_A
ASV107	2.09843	0.700426	1	FALSE	PeH17	CAG-138	Christensenellales	Clostridia_A	Firmicutes_A
ASV108	0.630824	0.541023	1	FALSE	Unknown	Unknown	Unknown	Unknown	Unknown
ASV109	0.785498	0.649604	1	FALSE	Clostridia(c)_unclass.	Clostridia(c)_unclass.	Clostridia(c)_unclass.	Clostridia	Firmicutes_A
ASV112	8.21717	0.0328621	1	FALSE	Adlercreutzia	Eggerthellaceae	Coriobacteriales	Coriobacteriia	Actinobacteriota
ASV113	2.26322	0.645028	1	FALSE	Coprococcus	Lachnospiraceae	Lachnospirales	Clostridia	Firmicutes_A
ASV114	0.300156	0.278718	1	FALSE	CAG-83	Oscillospiraceae	Oscillospirales	Clostridia	Firmicutes_A
ASV115	0.372675	0.340013	1	FALSE	CAG-110	Oscillospiraceae	Oscillospirales	Clostridia	Firmicutes_A
ASV117	7.81566	0.040168	1	FALSE	Bacteria(d)_unclass.	Bacteria(d)_unclass.	Bacteria(d)_unclass.	Bacteria(d)_unclass.	Bacteria(d)_unclass.
ASV119	13.8998	0.00191744	0.92229	FALSE	ER4	Oscillospiraceae	Oscillospirales	Clostridia	Firmicutes_A
ASV120	1.12095	0.858127	1	FALSE	Bilophila	Desulfovibrionaceae	Desulfovibrionales	Desulfovibrionia	Desulfobacterota
ASV121	3.42672	0.360518	1	FALSE	Unknown	Unknown	Unknown	Unknown	Unknown
ASV123	2.46426	0.58334	1	FALSE	UMGS856	Acutalibacteraceae	Oscillospirales	Clostridia	Firmicutes_A
ASV124	0.161956	0.155572	1	FALSE	Dorea	Lachnospiraceae	Lachnospirales	Clostridia	Firmicutes_A
ASV127	2.08222	0.706126	1	FALSE	Acetatifactor	Lachnospiraceae	Lachnospirales	Clostridia	Firmicutes_A
ASV128	0.0861497	0.0843207	1	FALSE	UBA1191	Anaerovoracaceae	Peptostreptococcales	Clostridia	Firmicutes_A
ASV129	12.2069	0.00447025	1	FALSE	Acidaminococcus	Acidaminococcaceae	Acidaminococcales	Negativicutes	Firmicutes_C
ASV130	1.78687	0.818494	1	FALSE	Bacteroides	Bacteroidaceae	Bacteroidales	Bacteroidia	Bacteroidota
ASV131	0.741376	0.619482	1	FALSE	CAG-127	Lachnospiraceae	Lachnospirales	Clostridia	Firmicutes_A
ASV132	0.51588	0.454717	1	FALSE	Intestinimonas	Oscillospiraceae	Oscillospirales	Clostridia	Firmicutes_A
ASV133	0.968603	0.767745	1	FALSE	Bacteroides	Bacteroidaceae	Bacteroidales	Bacteroidia	Bacteroidota
ASV134	1.40442	0.990978	1	FALSE	Lawsonibacter	Oscillospiraceae	Oscillospirales	Clostridia	Firmicutes_A
ASV136	0.519225	0.457299	1	FALSE	Bacteria(d)_unclass.	Bacteria(d)_unclass.	Bacteria(d)_unclass.	Bacteria(d)_unclass.	Bacteria(d)_unclass.
ASV139	0.227063	0.214648	1	FALSE	CAG-177	Acutalibacteraceae	Oscillospirales	Clostridia	Firmicutes_A
ASV140	4.48057	0.212856	1	FALSE	UMGS1375	Lachnospiraceae	Lachnospirales	Clostridia	Firmicutes_A
ASV141	1.51026	0.939901	1	FALSE	Dialister	Dialisteraceae	Veillonellales	Negativicutes	Firmicutes_C
ASV142	2.77761	0.498746	1	FALSE	Coprococcus	Lachnospiraceae	Lachnospirales	Clostridia	Firmicutes_A
ASV143	3.63176	0.325389	1	FALSE	Blautia_A	Lachnospiraceae	Lachnospirales	Clostridia	Firmicutes_A
ASV145	0.0266188	0.0264425	1	FALSE	Anaerobutyricum	Lachnospiraceae	Lachnospirales	Clostridia	Firmicutes_A
ASV146	8.03434	0.0360077	1	FALSE	CAG-508(f)_unclass.	CAG-508	TANB77	Clostridia	Firmicutes_A
ASV147	0.662132	0.563684	1	FALSE	CAG-83	Oscillospiraceae	Oscillospirales	Clostridia	Firmicutes_A
ASV148	2.10711	0.697393	1	FALSE	Ruthenibacterium	Ruminococcaceae	Oscillospirales	Clostridia	Firmicutes_A
ASV149	0.268252	0.25104	1	FALSE	Schaedlerella	Lachnospiraceae	Lachnospirales	Clostridia	Firmicutes_A
ASV150	0.933841	0.74614	1	FALSE	Anaerobutyricum	Lachnospiraceae	Lachnospirales	Clostridia	Firmicutes_A
ASV151	0.614156	0.528813	1	FALSE	Erysipelatoclostridium	Erysipelatoclostridiaceae	Erysipelotrichales	Bacilli	Firmicutes
ASV152	0.453708	0.405926	1	FALSE	Bifidobacterium	Bifidobacteriaceae	Actinomycetales	Actinomycetia	Actinobacteriota
ASV154	4.54327	0.206287	1	FALSE	Roseburia	Lachnospiraceae	Lachnospirales	Clostridia	Firmicutes_A
ASV155	0.476506	0.423993	1	FALSE	UMGS1384	Butyricicoccaceae	Oscillospirales	Clostridia	Firmicutes_A
ASV156	0.0344643	0.0341691	1	FALSE	Bacteria(d)_unclass.	Bacteria(d)_unclass.	Bacteria(d)_unclass.	Bacteria(d)_unclass.	Bacteria(d)_unclass.
ASV157	1.9921	0.738671	1	FALSE	CAG-110	Oscillospiraceae	Oscillospirales	Clostridia	Firmicutes_A
ASV160	1.96203	0.749862	1	FALSE	Oscillospirales(o)_unclass.	Oscillospirales(o)_unclass.	Oscillospirales	Clostridia	Firmicutes_A
ASV161	0.011231	0.0111995	1	FALSE	Enterocloster	Lachnospiraceae	Lachnospirales	Clostridia	Firmicutes_A
ASV163	0.617759	0.531462	1	FALSE	Alistipes	Rikenellaceae	Bacteroidales	Bacteroidia	Bacteroidota
ASV164	3.76537	0.304362	1	FALSE	Bacteria(d)_unclass.	Bacteria(d)_unclass.	Bacteria(d)_unclass.	Bacteria(d)_unclass.	Bacteria(d)_unclass.
ASV165	0.439767	0.394776	1	FALSE	Oscillospiraceae(f)_unclass.	Oscillospiraceae	Oscillospirales	Clostridia	Firmicutes_A
ASV167	2.15509	0.680859	1	FALSE	Faecalibacterium	Ruminococcaceae	Oscillospirales	Clostridia	Firmicutes_A
ASV168	1.96634	0.748246	1	FALSE	Oscillibacter	Oscillospiraceae	Oscillospirales	Clostridia	Firmicutes_A
ASV169	2.09904	0.700213	1	FALSE	Eubacterium_G	Lachnospiraceae	Lachnospirales	Clostridia	Firmicutes_A
ASV170	8.82669	0.0242291	1	FALSE	Faecalibacterium	Ruminococcaceae	Oscillospirales	Clostridia	Firmicutes_A
ASV171	4.30929	0.231888	1	FALSE	Bacteroidales(o)_unclass.	Bacteroidales(o)_unclass.	Bacteroidales	Bacteroidia	Bacteroidota
ASV172	11.1795	0.00747196	1	FALSE	Flavonifractor	Oscillospiraceae	Oscillospirales	Clostridia	Firmicutes_A
ASV174	0.326984	0.301653	1	FALSE	Anaerostipes	Lachnospiraceae	Lachnospirales	Clostridia	Firmicutes_A
ASV176	0.0251188	0.0249617	1	FALSE	Dorea	Lachnospiraceae	Lachnospirales	Clostridia	Firmicutes_A
ASV177	23.9337	1.27024e-05	0.00622416	TRUE	Clostridia(c)_unclass.	Clostridia(c)_unclass.	Clostridia(c)_unclass.	Clostridia	Firmicutes_A
ASV179	1.54795	0.922355	1	FALSE	Alistipes	Rikenellaceae	Bacteroidales	Bacteroidia	Bacteroidota
ASV180	2.36253	0.613781	1	FALSE	Lachnospiraceae(f)_unclass.	Lachnospiraceae	Lachnospirales	Clostridia	Firmicutes_A
ASV184	2.15864	0.679654	1	FALSE	CAG-110	Oscillospiraceae	Oscillospirales	Clostridia	Firmicutes_A
ASV185	0.0140906	0.014041	1	FALSE	Lachnospiraceae(f)_unclass.	Lachnospiraceae	Lachnospirales	Clostridia	Firmicutes_A
ASV187	0.144616	0.139511	1	FALSE	Bilophila	Desulfovibrionaceae	Desulfovibrionales	Desulfovibrionia	Desulfobacterota
ASV190	4.41331	0.220136	1	FALSE	Phocaeicola	Bacteroidaceae	Bacteroidales	Bacteroidia	Bacteroidota
ASV191	5.70443	0.115433	1	FALSE	Phascolarctobacterium	Acidaminococcaceae	Acidaminococcales	Negativicutes	Firmicutes_C
ASV192	1.17058	0.886113	1	FALSE	Oscillospirales(o)_unclass.	Oscillospirales(o)_unclass.	Oscillospirales	Clostridia	Firmicutes_A
ASV193	0.941086	0.750674	1	FALSE	Bacteria(d)_unclass.	Bacteria(d)_unclass.	Bacteria(d)_unclass.	Bacteria(d)_unclass.	Bacteria(d)_unclass.
ASV194	2.95176	0.457155	1	FALSE	UBA11524	CAG-74	Christensenellales	Clostridia_A	Firmicutes_A
ASV196	2.40562	0.600698	1	FALSE	Oscillospirales(o)_unclass.	Oscillospirales(o)_unclass.	Oscillospirales	Clostridia	Firmicutes_A
ASV197	2.12406	0.691508	1	FALSE	Ruminococcus_E	Acutalibacteraceae	Oscillospirales	Clostridia	Firmicutes_A
ASV198	9.44904	0.0177499	1	FALSE	Bacteria(d)_unclass.	Bacteria(d)_unclass.	Bacteria(d)_unclass.	Bacteria(d)_unclass.	Bacteria(d)_unclass.
ASV199	0.478385	0.425474	1	FALSE	Unknown	Unknown	Unknown	Unknown	Unknown
ASV200	2.19988	0.665784	1	FALSE	Collinsella	Coriobacteriaceae	Coriobacteriales	Coriobacteriia	Actinobacteriota
ASV202	1.90046	0.773304	1	FALSE	Rikenellaceae(f)_unclass.	Rikenellaceae	Bacteroidales	Bacteroidia	Bacteroidota
ASV204	5.68989	0.116275	1	FALSE	Akkermansia	Akkermansiaceae	Verrucomicrobiales	Verrucomicrobiae	Verrucomicrobiota
ASV205	5.67783	0.116978	1	FALSE	Ruminococcus_B	Lachnospiraceae	Lachnospirales	Clostridia	Firmicutes_A
ASV206	3.31829	0.380603	1	FALSE	Bacteroidales(o)_unclass.	Bacteroidales(o)_unclass.	Bacteroidales	Bacteroidia	Bacteroidota
ASV213	1.37559	0.994635	1	FALSE	Clostridia(c)_unclass.	Clostridia(c)_unclass.	Clostridia(c)_unclass.	Clostridia	Firmicutes_A
ASV214	7.089	0.0577661	1	FALSE	Bacteroidales(o)_unclass.	Bacteroidales(o)_unclass.	Bacteroidales	Bacteroidia	Bacteroidota
ASV216	2.84504	0.482211	1	FALSE	Bacteroides	Bacteroidaceae	Bacteroidales	Bacteroidia	Bacteroidota
ASV217	1.10134	0.846874	1	FALSE	Alistipes	Rikenellaceae	Bacteroidales	Bacteroidia	Bacteroidota
ASV218	2.70378	0.517502	1	FALSE	Bacteroides	Bacteroidaceae	Bacteroidales	Bacteroidia	Bacteroidota
ASV219	0.0910768	0.0890342	1	FALSE	Blautia_A	Lachnospiraceae	Lachnospirales	Clostridia	Firmicutes_A
ASV220	0.727684	0.609998	1	FALSE	Enterobacteriaceae(f)_unclass.	Enterobacteriaceae	Enterobacterales	Gammaproteobacteria	Proteobacteria
ASV221	2.03285	0.723772	1	FALSE	Parabacteroides	Tannerellaceae	Bacteroidales	Bacteroidia	Bacteroidota
ASV222	4.54416	0.206195	1	FALSE	Lachnospiraceae(f)_unclass.	Lachnospiraceae	Lachnospirales	Clostridia	Firmicutes_A
ASV223	3.34135	0.37624	1	FALSE	Lachnospira	Lachnospiraceae	Lachnospirales	Clostridia	Firmicutes_A
ASV226	3.14944	0.414131	1	FALSE	Tidjanibacter	Rikenellaceae	Bacteroidales	Bacteroidia	Bacteroidota
ASV230	1.04762	0.815479	1	FALSE	Bacteria(d)_unclass.	Bacteria(d)_unclass.	Bacteria(d)_unclass.	Bacteria(d)_unclass.	Bacteria(d)_unclass.
ASV231	0.215174	0.204003	1	FALSE	Clostridia(c)_unclass.	Clostridia(c)_unclass.	Clostridia(c)_unclass.	Clostridia	Firmicutes_A
ASV232	3.0574	0.433634	1	FALSE	Anaerobutyricum	Lachnospiraceae	Lachnospirales	Clostridia	Firmicutes_A
ASV235	0.171586	0.164431	1	FALSE	CAG-110	Oscillospiraceae	Oscillospirales	Clostridia	Firmicutes_A
ASV236	0.839339	0.685472	1	FALSE	Unknown	Unknown	Unknown	Unknown	Unknown
ASV238	1.034	0.807384	1	FALSE	Adlercreutzia	Eggerthellaceae	Coriobacteriales	Coriobacteriia	Actinobacteriota
ASV239	0.465076	0.414961	1	FALSE	Unknown	Unknown	Unknown	Unknown	Unknown
ASV241	0.618514	0.532016	1	FALSE	Blautia_A	Lachnospiraceae	Lachnospirales	Clostridia	Firmicutes_A
ASV242	2.84178	0.482998	1	FALSE	Bacteroidales(o)_unclass.	Bacteroidales(o)_unclass.	Bacteroidales	Bacteroidia	Bacteroidota
ASV244	3.09001	0.426622	1	FALSE	Blautia_A	Lachnospiraceae	Lachnospirales	Clostridia	Firmicutes_A
ASV245	0.30157	0.279935	1	FALSE	Unknown	Unknown	Unknown	Unknown	Unknown
ASV246	0.556404	0.485712	1	FALSE	Bacteroides	Bacteroidaceae	Bacteroidales	Bacteroidia	Bacteroidota
ASV249	0.333544	0.307215	1	FALSE	Phascolarctobacterium_A	Acidaminococcaceae	Acidaminococcales	Negativicutes	Firmicutes_C
ASV250	2.34531	0.619088	1	FALSE	Clostridia(c)_unclass.	Clostridia(c)_unclass.	Clostridia(c)_unclass.	Clostridia	Firmicutes_A
ASV253	0.75001	0.625428	1	FALSE	Alistipes	Rikenellaceae	Bacteroidales	Bacteroidia	Bacteroidota
ASV258	0.837058	0.683972	1	FALSE	Blautia_A	Lachnospiraceae	Lachnospirales	Clostridia	Firmicutes_A
ASV259	1.84506	0.795026	1	FALSE	Eggerthella	Eggerthellaceae	Coriobacteriales	Coriobacteriia	Actinobacteriota
ASV261	5.27239	0.143266	1	FALSE	Clostridia(c)_unclass.	Clostridia(c)_unclass.	Clostridia(c)_unclass.	Clostridia	Firmicutes_A
ASV262	8.48264	0.0287772	1	FALSE	Bacteroides	Bacteroidaceae	Bacteroidales	Bacteroidia	Bacteroidota
ASV263	3.81567	0.296803	1	FALSE	CAG-314	CAG-314	Christensenellales	Clostridia_A	Firmicutes_A
ASV265	4.96426	0.16713	1	FALSE	UBA11524	CAG-74	Christensenellales	Clostridia_A	Firmicutes_A
ASV267	0.788542	0.651657	1	FALSE	KLE1615	Lachnospiraceae	Lachnospirales	Clostridia	Firmicutes_A
ASV268	0.599721	0.518157	1	FALSE	Coprococcus_A	Lachnospiraceae	Lachnospirales	Clostridia	Firmicutes_A
ASV269	3.10654	0.423111	1	FALSE	Bacteria(d)_unclass.	Bacteria(d)_unclass.	Bacteria(d)_unclass.	Bacteria(d)_unclass.	Bacteria(d)_unclass.
ASV270	0.425309	0.383129	1	FALSE	Unknown	Unknown	Unknown	Unknown	Unknown
ASV271	3.58458	0.333157	1	FALSE	CAG-103	Oscillospiraceae	Oscillospirales	Clostridia	Firmicutes_A
ASV276	3.26121	0.391622	1	FALSE	Bacteria(d)_unclass.	Bacteria(d)_unclass.	Bacteria(d)_unclass.	Bacteria(d)_unclass.	Bacteria(d)_unclass.
ASV277	1.26871	0.939446	1	FALSE	Dorea	Lachnospiraceae	Lachnospirales	Clostridia	Firmicutes_A
ASV283	0.387342	0.352142	1	FALSE	Fusicatenibacter	Lachnospiraceae	Lachnospirales	Clostridia	Firmicutes_A
ASV284	2.00324	0.734567	1	FALSE	CAG-1427	Eggerthellaceae	Coriobacteriales	Coriobacteriia	Actinobacteriota
ASV287	2.55188	0.558338	1	FALSE	CAG-267	CAG-239	RF32	Alphaproteobacteria	Proteobacteria
ASV289	0.0491737	0.0485741	1	FALSE	Unknown	Unknown	Unknown	Unknown	Unknown
ASV290	9.51185	0.0172012	1	FALSE	Duodenibacillus	Burkholderiaceae	Burkholderiales	Gammaproteobacteria	Proteobacteria
ASV291	0.164994	0.158372	1	FALSE	Acutalibacteraceae(f)_unclass.	Acutalibacteraceae	Oscillospirales	Clostridia	Firmicutes_A
ASV292	2.50685	0.57105	1	FALSE	Oscillibacter	Oscillospiraceae	Oscillospirales	Clostridia	Firmicutes_A
ASV293	3.2662	0.390647	1	FALSE	CAG-115	Ruminococcaceae	Oscillospirales	Clostridia	Firmicutes_A
ASV296	2.20988	0.662461	1	FALSE	Clostridia(c)_unclass.	Clostridia(c)_unclass.	Clostridia(c)_unclass.	Clostridia	Firmicutes_A
ASV303	1.76705	0.826646	1	FALSE	Dorea	Lachnospiraceae	Lachnospirales	Clostridia	Firmicutes_A
ASV305	2.70641	0.516823	1	FALSE	Clostridia(c)_unclass.	Clostridia(c)_unclass.	Clostridia(c)_unclass.	Clostridia	Firmicutes_A
ASV306	2.88085	0.473653	1	FALSE	Oscillospirales(o)_unclass.	Oscillospirales(o)_unclass.	Oscillospirales	Clostridia	Firmicutes_A
ASV309	0.18954	0.180836	1	FALSE	Bacteria(d)_unclass.	Bacteria(d)_unclass.	Bacteria(d)_unclass.	Bacteria(d)_unclass.	Bacteria(d)_unclass.
ASV310	0.440811	0.395613	1	FALSE	Blautia_A	Lachnospiraceae	Lachnospirales	Clostridia	Firmicutes_A
ASV311	2.27023	0.64277	1	FALSE	Faecalibacterium	Ruminococcaceae	Oscillospirales	Clostridia	Firmicutes_A
ASV312	11.0584	0.00793844	1	FALSE	Slackia_A	Eggerthellaceae	Coriobacteriales	Coriobacteriia	Actinobacteriota
ASV313	0.0261123	0.0259425	1	FALSE	Anaerotignum	Anaerotignaceae	Lachnospirales	Clostridia	Firmicutes_A
ASV314	4.38197	0.223613	1	FALSE	Lachnospirales(o)_unclass.	Lachnospirales(o)_unclass.	Lachnospirales	Clostridia	Firmicutes_A
ASV324	2.32807	0.624449	1	FALSE	Bacteria(d)_unclass.	Bacteria(d)_unclass.	Bacteria(d)_unclass.	Bacteria(d)_unclass.	Bacteria(d)_unclass.
ASV328	2.69551	0.519645	1	FALSE	Bacteria(d)_unclass.	Bacteria(d)_unclass.	Bacteria(d)_unclass.	Bacteria(d)_unclass.	Bacteria(d)_unclass.
ASV332	8.80869	0.0244483	1	FALSE	Akkermansia	Akkermansiaceae	Verrucomicrobiales	Verrucomicrobiae	Verrucomicrobiota
ASV334	2.41218	0.598732	1	FALSE	Intestinibacter	Peptostreptococcaceae	Peptostreptococcales	Clostridia	Firmicutes_A
ASV335	1.2459	0.927279	1	FALSE	Bacteroides	Bacteroidaceae	Bacteroidales	Bacteroidia	Bacteroidota
ASV336	4.237	0.240424	1	FALSE	Oscillibacter	Oscillospiraceae	Oscillospirales	Clostridia	Firmicutes_A
ASV338	6.63669	0.0724256	1	FALSE	SFFH01	CAG-74	Christensenellales	Clostridia_A	Firmicutes_A
ASV341	3.55849	0.337531	1	FALSE	ER4	Oscillospiraceae	Oscillospirales	Clostridia	Firmicutes_A
ASV343	11.6715	0.00584235	1	FALSE	Bacteroides	Bacteroidaceae	Bacteroidales	Bacteroidia	Bacteroidota
ASV346	9.40104	0.0181811	1	FALSE	Coprococcus	Lachnospiraceae	Lachnospirales	Clostridia	Firmicutes_A
ASV347	0.298732	0.277492	1	FALSE	Agathobaculum	Butyricicoccaceae	Oscillospirales	Clostridia	Firmicutes_A
ASV349	9.11415	0.0209854	1	FALSE	Bacteroides	Bacteroidaceae	Bacteroidales	Bacteroidia	Bacteroidota
ASV352	1.71234	0.84957	1	FALSE	Alistipes_A	Rikenellaceae	Bacteroidales	Bacteroidia	Bacteroidota
ASV354	2.8792	0.474045	1	FALSE	CAG-41	UBA1381	Monoglobales_A	Clostridia	Firmicutes_A
ASV356	0.713684	0.600234	1	FALSE	Clostridia(c)_unclass.	Clostridia(c)_unclass.	Clostridia(c)_unclass.	Clostridia	Firmicutes_A
ASV357	5.01087	0.16328	1	FALSE	Bacteria(d)_unclass.	Bacteria(d)_unclass.	Bacteria(d)_unclass.	Bacteria(d)_unclass.	Bacteria(d)_unclass.
ASV358	7.07957	0.058039	1	FALSE	Agathobaculum	Butyricicoccaceae	Oscillospirales	Clostridia	Firmicutes_A
ASV361	1.44283	0.972127	1	FALSE	Bifidobacterium	Bifidobacteriaceae	Actinomycetales	Actinomycetia	Actinobacteriota
ASV363	1.21655	0.911419	1	FALSE	Unknown	Unknown	Unknown	Unknown	Unknown
ASV364	4.75928	0.185168	1	FALSE	Oscillospirales(o)_unclass.	Oscillospirales(o)_unclass.	Oscillospirales	Clostridia	Firmicutes_A
ASV365	1.89566	0.775161	1	FALSE	Anaerobutyricum	Lachnospiraceae	Lachnospirales	Clostridia	Firmicutes_A
ASV366	1.69813	0.855628	1	FALSE	Enterobacteriaceae(f)_unclass.	Enterobacteriaceae	Enterobacterales	Gammaproteobacteria	Proteobacteria
ASV369	3.78912	0.300769	1	FALSE	Bacteria(d)_unclass.	Bacteria(d)_unclass.	Bacteria(d)_unclass.	Bacteria(d)_unclass.	Bacteria(d)_unclass.
ASV370	1.49491	0.94714	1	FALSE	ER4	Oscillospiraceae	Oscillospirales	Clostridia	Firmicutes_A
ASV371	1.92032	0.765662	1	FALSE	Tidjanibacter	Rikenellaceae	Bacteroidales	Bacteroidia	Bacteroidota
ASV372	1.11904	0.857036	1	FALSE	Clostridium_A	Acutalibacteraceae	Oscillospirales	Clostridia	Firmicutes_A
ASV373	2.98499	0.449622	1	FALSE	Ruminococcus_E	Acutalibacteraceae	Oscillospirales	Clostridia	Firmicutes_A
ASV376	9.36676	0.0184954	1	FALSE	Veillonella	Veillonellaceae	Veillonellales	Negativicutes	Firmicutes_C
ASV381	1.05385	0.819167	1	FALSE	Clostridia(c)_unclass.	Clostridia(c)_unclass.	Clostridia(c)_unclass.	Clostridia	Firmicutes_A
ASV383	2.86285	0.477936	1	FALSE	Blautia_A	Lachnospiraceae	Lachnospirales	Clostridia	Firmicutes_A
ASV385	8.192	0.0332783	1	FALSE	CAG-269	CAG-508	TANB77	Clostridia	Firmicutes_A
ASV387	1.32051	0.966558	1	FALSE	Gemmiger	Ruminococcaceae	Oscillospirales	Clostridia	Firmicutes_A
ASV389	1.73312	0.840791	1	FALSE	CAG-83	Oscillospiraceae	Oscillospirales	Clostridia	Firmicutes_A
ASV390	2.10176	0.699261	1	FALSE	Streptococcus	Streptococcaceae	Lactobacillales	Bacilli	Firmicutes
ASV392	0.0373008	0.0369551	1	FALSE	Erysipelatoclostridium	Erysipelatoclostridiaceae	Erysipelotrichales	Bacilli	Firmicutes
ASV398	5.15628	0.15183	1	FALSE	Gemmiger	Ruminococcaceae	Oscillospirales	Clostridia	Firmicutes_A
ASV400	0.211323	0.200541	1	FALSE	Unknown	Unknown	Unknown	Unknown	Unknown
ASV401	1.30688	0.959493	1	FALSE	Bacteria(d)_unclass.	Bacteria(d)_unclass.	Bacteria(d)_unclass.	Bacteria(d)_unclass.	Bacteria(d)_unclass.
ASV402	15.8683	0.000716581	0.346825	FALSE	Anaerobutyricum	Lachnospiraceae	Lachnospirales	Clostridia	Firmicutes_A
ASV403	1.92625	0.763398	1	FALSE	Bacteroides	Bacteroidaceae	Bacteroidales	Bacteroidia	Bacteroidota
ASV404	1.47958	0.954426	1	FALSE	Alistipes	Rikenellaceae	Bacteroidales	Bacteroidia	Bacteroidota
ASV405	9.18733	0.0202315	1	FALSE	Bifidobacterium	Bifidobacteriaceae	Actinomycetales	Actinomycetia	Actinobacteriota
ASV407	0.310817	0.28787	1	FALSE	Bacteria(d)_unclass.	Bacteria(d)_unclass.	Bacteria(d)_unclass.	Bacteria(d)_unclass.	Bacteria(d)_unclass.
ASV408	11.4895	0.00639915	1	FALSE	Bacteria(d)_unclass.	Bacteria(d)_unclass.	Bacteria(d)_unclass.	Bacteria(d)_unclass.	Bacteria(d)_unclass.
ASV409	2.61395	0.541275	1	FALSE	Tidjanibacter	Rikenellaceae	Bacteroidales	Bacteroidia	Bacteroidota
ASV410	4.15169	0.250901	1	FALSE	Clostridia(c)_unclass.	Clostridia(c)_unclass.	Clostridia(c)_unclass.	Clostridia	Firmicutes_A
ASV412	11.7868	0.00551509	1	FALSE	CAG-1427	Eggerthellaceae	Coriobacteriales	Coriobacteriia	Actinobacteriota
ASV415	0.803751	0.661872	1	FALSE	Enterocloster	Lachnospiraceae	Lachnospirales	Clostridia	Firmicutes_A
ASV418	0.538949	0.472438	1	FALSE	CAG-313	CAG-313	ML615J-28	Bacilli	Firmicutes
ASV419	1.60326	0.897193	1	FALSE	Blautia_A	Lachnospiraceae	Lachnospirales	Clostridia	Firmicutes_A
ASV421	0.185327	0.177	1	FALSE	Dialister	Dialisteraceae	Veillonellales	Negativicutes	Firmicutes_C
ASV424	2.1244	0.69139	1	FALSE	Bacteria(d)_unclass.	Bacteria(d)_unclass.	Bacteria(d)_unclass.	Bacteria(d)_unclass.	Bacteria(d)_unclass.
ASV430	2.61313	0.541497	1	FALSE	Oscillospiraceae(f)_unclass.	Oscillospiraceae	Oscillospirales	Clostridia	Firmicutes_A
ASV431	4.12445	0.254341	1	FALSE	Lacticaseibacillus	Lactobacillaceae	Lactobacillales	Bacilli	Firmicutes
ASV433	4.79508	0.181883	1	FALSE	Parabacteroides	Tannerellaceae	Bacteroidales	Bacteroidia	Bacteroidota
ASV436	6.96052	0.0615987	1	FALSE	Sutterella	Burkholderiaceae	Burkholderiales	Gammaproteobacteria	Proteobacteria
ASV437	1.54972	0.921534	1	FALSE	CAG-194	Lachnospiraceae	Lachnospirales	Clostridia	Firmicutes_A
ASV438	1.47977	0.954338	1	FALSE	Bacteria(d)_unclass.	Bacteria(d)_unclass.	Bacteria(d)_unclass.	Bacteria(d)_unclass.	Bacteria(d)_unclass.
ASV443	2.74457	0.507053	1	FALSE	Odoribacter	Marinifilaceae	Bacteroidales	Bacteroidia	Bacteroidota
ASV445	0.921511	0.738386	1	FALSE	Unknown	Unknown	Unknown	Unknown	Unknown
ASV446	1.42967	0.978545	1	FALSE	Roseburia	Lachnospiraceae	Lachnospirales	Clostridia	Firmicutes_A
ASV447	0.654439	0.558149	1	FALSE	Lactobacillus	Lactobacillaceae	Lactobacillales	Bacilli	Firmicutes
ASV452	0.0779385	0.0764395	1	FALSE	Clostridia(c)_unclass.	Clostridia(c)_unclass.	Clostridia(c)_unclass.	Clostridia	Firmicutes_A
ASV453	4.20428	0.24439	1	FALSE	Ruminococcus_E	Acutalibacteraceae	Oscillospirales	Clostridia	Firmicutes_A
ASV454	0.13074	0.126558	1	FALSE	UBA7182	Lachnospiraceae	Lachnospirales	Clostridia	Firmicutes_A
ASV455	0.145195	0.14005	1	FALSE	CAG-81	Lachnospiraceae	Lachnospirales	Clostridia	Firmicutes_A
ASV456	0.351785	0.322584	1	FALSE	Lachnospiraceae(f)_unclass.	Lachnospiraceae	Lachnospirales	Clostridia	Firmicutes_A
ASV457	0.0869471	0.0850842	1	FALSE	CAG-83	Oscillospiraceae	Oscillospirales	Clostridia	Firmicutes_A
ASV459	4.78644	0.182671	1	FALSE	Collinsella	Coriobacteriaceae	Coriobacteriales	Coriobacteriia	Actinobacteriota
ASV461	1.07267	0.830225	1	FALSE	51-20	CAG-239	RF32	Alphaproteobacteria	Proteobacteria
ASV464	0.0141856	0.0141354	1	FALSE	Bacteria(d)_unclass.	Bacteria(d)_unclass.	Bacteria(d)_unclass.	Bacteria(d)_unclass.	Bacteria(d)_unclass.
ASV465	0.938804	0.749248	1	FALSE	Odoribacter	Marinifilaceae	Bacteroidales	Bacteroidia	Bacteroidota
ASV467	0.00442952	0.00442462	1	FALSE	UBA11471	UBA11471	Bacteroidales	Bacteroidia	Bacteroidota
ASV470	0.733264	0.613871	1	FALSE	Massiliomicrobiota	Erysipelatoclostridiaceae	Erysipelotrichales	Bacilli	Firmicutes
ASV472	17.4893	0.000318624	0.154851	FALSE	Bacteroides	Bacteroidaceae	Bacteroidales	Bacteroidia	Bacteroidota
ASV475	9.76641	0.0151454	1	FALSE	CAG-217	Acutalibacteraceae	Oscillospirales	Clostridia	Firmicutes_A
ASV477	0.159902	0.153677	1	FALSE	Faecalibacterium	Ruminococcaceae	Oscillospirales	Clostridia	Firmicutes_A
ASV479	0.0225081	0.0223819	1	FALSE	Unknown	Unknown	Unknown	Unknown	Unknown
ASV483	3.16969	0.40996	1	FALSE	Intestinibacter	Peptostreptococcaceae	Peptostreptococcales	Clostridia	Firmicutes_A
ASV486	5.30476	0.140966	1	FALSE	Unknown	Unknown	Unknown	Unknown	Unknown
ASV494	1.70442	0.852942	1	FALSE	CAG-170	Oscillospiraceae	Oscillospirales	Clostridia	Firmicutes_A
ASV497	1.48018	0.95414	1	FALSE	Veillonella	Veillonellaceae	Veillonellales	Negativicutes	Firmicutes_C
ASV502	1.08933	0.839927	1	FALSE	Bacteroidales(o)_unclass.	Bacteroidales(o)_unclass.	Bacteroidales	Bacteroidia	Bacteroidota
ASV505	5.28572	0.142315	1	FALSE	Faecalibacterium	Ruminococcaceae	Oscillospirales	Clostridia	Firmicutes_A
ASV507	5.3777	0.135918	1	FALSE	UBA738	Oscillospiraceae	Oscillospirales	Clostridia	Firmicutes_A
ASV511	17.4945	0.000317803	0.15477	FALSE	Alistipes	Rikenellaceae	Bacteroidales	Bacteroidia	Bacteroidota
ASV521	0.501485	0.443554	1	FALSE	Lawsonibacter	Oscillospiraceae	Oscillospirales	Clostridia	Firmicutes_A
ASV527	12.6611	0.00356207	1	FALSE	Eubacterium_G	Lachnospiraceae	Lachnospirales	Clostridia	Firmicutes_A
ASV531	1.98507	0.74127	1	FALSE	Clostridia(c)_unclass.	Clostridia(c)_unclass.	Clostridia(c)_unclass.	Clostridia	Firmicutes_A
ASV532	4.62693	0.197836	1	FALSE	Oscillospirales(o)_unclass.	Oscillospirales(o)_unclass.	Oscillospirales	Clostridia	Firmicutes_A
ASV533	5.61889	0.120477	1	FALSE	Evtepia	Oscillospiraceae	Oscillospirales	Clostridia	Firmicutes_A
ASV539	0.145538	0.140369	1	FALSE	Blautia_A	Lachnospiraceae	Lachnospirales	Clostridia	Firmicutes_A
ASV541	2.09659	0.701068	1	FALSE	Bifidobacterium	Bifidobacteriaceae	Actinomycetales	Actinomycetia	Actinobacteriota
ASV543	3.53199	0.342033	1	FALSE	UMGS1975	QAND01	Christensenellales	Clostridia_A	Firmicutes_A
ASV545	1.55524	0.918998	1	FALSE	Clostridia(c)_unclass.	Clostridia(c)_unclass.	Clostridia(c)_unclass.	Clostridia	Firmicutes_A
ASV547	0.0756474	0.0742347	1	FALSE	UBA7182	Lachnospiraceae	Lachnospirales	Clostridia	Firmicutes_A
ASV549	2.21128	0.661997	1	FALSE	Bariatricus	Lachnospiraceae	Lachnospirales	Clostridia	Firmicutes_A
ASV569	1.62374	0.888054	1	FALSE	Bacteria(d)_unclass.	Bacteria(d)_unclass.	Bacteria(d)_unclass.	Bacteria(d)_unclass.	Bacteria(d)_unclass.
ASV570	4.20305	0.24454	1	FALSE	Blautia_A	Lachnospiraceae	Lachnospirales	Clostridia	Firmicutes_A
ASV574	3.40365	0.3647	1	FALSE	Gemmiger	Ruminococcaceae	Oscillospirales	Clostridia	Firmicutes_A
ASV579	1.08341	0.836487	1	FALSE	ER4	Oscillospiraceae	Oscillospirales	Clostridia	Firmicutes_A
ASV585	12.0161	0.00491788	1	FALSE	Evtepia	Oscillospiraceae	Oscillospirales	Clostridia	Firmicutes_A
ASV589	7.91685	0.0381863	1	FALSE	Holdemanella	Erysipelotrichaceae	Erysipelotrichales	Bacilli	Firmicutes
ASV590	1.34749	0.980411	1	FALSE	Bacteria(d)_unclass.	Bacteria(d)_unclass.	Bacteria(d)_unclass.	Bacteria(d)_unclass.	Bacteria(d)_unclass.
ASV600	1.38886	0.998716	1	FALSE	CAG-306	Gastranaerophilaceae	Gastranaerophilales	Vampirovibrionia	Cyanobacteria
ASV602	1.99071	0.739185	1	FALSE	F23-B02	Oscillospiraceae	Oscillospirales	Clostridia	Firmicutes_A
ASV603	4.79599	0.1818	1	FALSE	Parabacteroides	Tannerellaceae	Bacteroidales	Bacteroidia	Bacteroidota
ASV610	0.386523	0.351467	1	FALSE	Blautia_A	Lachnospiraceae	Lachnospirales	Clostridia	Firmicutes_A
ASV612	3.65354	0.321865	1	FALSE	UMGS1491	Acutalibacteraceae	Oscillospirales	Clostridia	Firmicutes_A
ASV614	6.51772	0.0768646	1	FALSE	Eubacterium_R	Acutalibacteraceae	Oscillospirales	Clostridia	Firmicutes_A
ASV617	1.55344	0.919825	1	FALSE	Clostridia(c)_unclass.	Clostridia(c)_unclass.	Clostridia(c)_unclass.	Clostridia	Firmicutes_A
ASV618	1.17448	0.888279	1	FALSE	UMGS1815	CAG-272	Oscillospirales	Clostridia	Firmicutes_A
ASV622	0.891381	0.719236	1	FALSE	Dorea	Lachnospiraceae	Lachnospirales	Clostridia	Firmicutes_A
ASV632	4.1961	0.245391	1	FALSE	Tidjanibacter	Rikenellaceae	Bacteroidales	Bacteroidia	Bacteroidota
ASV635	2.09035	0.703262	1	FALSE	CAG-41	UBA1381	Monoglobales_A	Clostridia	Firmicutes_A
ASV637	1.58547	0.905209	1	FALSE	Phascolarctobacterium	Acidaminococcaceae	Acidaminococcales	Negativicutes	Firmicutes_C
ASV642	0.281763	0.262816	1	FALSE	Unknown	Unknown	Unknown	Unknown	Unknown
ASV653	1.19314	0.898604	1	FALSE	SFFH01	CAG-74	Christensenellales	Clostridia_A	Firmicutes_A
ASV657	1.21835	0.912402	1	FALSE	Bacteria(d)_unclass.	Bacteria(d)_unclass.	Bacteria(d)_unclass.	Bacteria(d)_unclass.	Bacteria(d)_unclass.
ASV659	0.740982	0.619209	1	FALSE	UBA11524	CAG-74	Christensenellales	Clostridia_A	Firmicutes_A
ASV660	12.1738	0.00454479	1	FALSE	Paraprevotella	Bacteroidaceae	Bacteroidales	Bacteroidia	Bacteroidota
ASV661	0.105603	0.102863	1	FALSE	Monoglobus	Monoglobaceae	Monoglobales	Clostridia	Firmicutes_A
ASV662	0.0215034	0.0213882	1	FALSE	Firmicutes_A(p)_unclass.	Firmicutes_A(p)_unclass.	Firmicutes_A(p)_unclass.	Firmicutes_A(p)_unclass.	Firmicutes_A
ASV666	0.9708	0.769098	1	FALSE	Roseburia	Lachnospiraceae	Lachnospirales	Clostridia	Firmicutes_A
ASV670	0.188108	0.179533	1	FALSE	Eubacterium_I	Lachnospiraceae	Lachnospirales	Clostridia	Firmicutes_A
ASV676	4.4384	0.217392	1	FALSE	Unknown	Unknown	Unknown	Unknown	Unknown
ASV680	0.416351	0.375871	1	FALSE	Bacteria(d)_unclass.	Bacteria(d)_unclass.	Bacteria(d)_unclass.	Bacteria(d)_unclass.	Bacteria(d)_unclass.
ASV688	0.36119	0.330453	1	FALSE	Fusicatenibacter	Lachnospiraceae	Lachnospirales	Clostridia	Firmicutes_A
ASV693	4.92512	0.170433	1	FALSE	Eubacterium_F	Lachnospiraceae	Lachnospirales	Clostridia	Firmicutes_A
ASV698	0.0191754	0.0190837	1	FALSE	Enterocloster	Lachnospiraceae	Lachnospirales	Clostridia	Firmicutes_A
ASV703	1.19553	0.899918	1	FALSE	Coprobacillus	Erysipelatoclostridiaceae	Erysipelotrichales	Bacilli	Firmicutes
ASV709	4.32398	0.230191	1	FALSE	Parabacteroides	Tannerellaceae	Bacteroidales	Bacteroidia	Bacteroidota
ASV710	9.67954	0.0158177	1	FALSE	Clostridia(c)_unclass.	Clostridia(c)_unclass.	Clostridia(c)_unclass.	Clostridia	Firmicutes_A
ASV717	0.704046	0.593472	1	FALSE	Negativibacillus	Ruminococcaceae	Oscillospirales	Clostridia	Firmicutes_A
ASV727	0.44997	0.402943	1	FALSE	Pauljensenia	Actinomycetaceae	Actinomycetales	Actinomycetia	Actinobacteriota
ASV736	2.99894	0.446497	1	FALSE	Faecalibacterium	Ruminococcaceae	Oscillospirales	Clostridia	Firmicutes_A
ASV742	3.08542	0.427601	1	FALSE	Bacteria(d)_unclass.	Bacteria(d)_unclass.	Bacteria(d)_unclass.	Bacteria(d)_unclass.	Bacteria(d)_unclass.
ASV744	8.24872	0.0323476	1	FALSE	Romboutsia	Peptostreptococcaceae	Peptostreptococcales	Clostridia	Firmicutes_A
ASV745	1.0523	0.818251	1	FALSE	Gemmiger	Ruminococcaceae	Oscillospirales	Clostridia	Firmicutes_A
ASV747	2.42842	0.59389	1	FALSE	Mediterraneibacter	Lachnospiraceae	Lachnospirales	Clostridia	Firmicutes_A
ASV752	13.6817	0.00213836	1	FALSE	Bacteria(d)_unclass.	Bacteria(d)_unclass.	Bacteria(d)_unclass.	Bacteria(d)_unclass.	Bacteria(d)_unclass.
ASV754	1.02019	0.799125	1	FALSE	Blautia_A	Lachnospiraceae	Lachnospirales	Clostridia	Firmicutes_A
ASV765	11.1204	0.00769615	1	FALSE	Parasutterella	Burkholderiaceae	Burkholderiales	Gammaproteobacteria	Proteobacteria
ASV771	2.97004	0.452997	1	FALSE	CAG-41	UBA1381	Monoglobales_A	Clostridia	Firmicutes_A
ASV782	2.18247	0.671605	1	FALSE	Blautia_A	Lachnospiraceae	Lachnospirales	Clostridia	Firmicutes_A
ASV783	7.86498	0.0391896	1	FALSE	Bacteroides	Bacteroidaceae	Bacteroidales	Bacteroidia	Bacteroidota
ASV785	0.731179	0.612425	1	FALSE	QALS01	Borkfalkiaceae	Christensenellales	Clostridia_A	Firmicutes_A
ASV786	2.92313	0.463746	1	FALSE	Erysipelatoclostridium	Erysipelatoclostridiaceae	Erysipelotrichales	Bacilli	Firmicutes
ASV795	0.290279	0.270197	1	FALSE	Bacteria(d)_unclass.	Bacteria(d)_unclass.	Bacteria(d)_unclass.	Bacteria(d)_unclass.	Bacteria(d)_unclass.
ASV798	4.5509	0.205501	1	FALSE	Sutterella	Burkholderiaceae	Burkholderiales	Gammaproteobacteria	Proteobacteria
ASV803	3.45725	0.355056	1	FALSE	Eggerthellaceae(f)_unclass.	Eggerthellaceae	Coriobacteriales	Coriobacteriia	Actinobacteriota
ASV804	1.71849	0.846963	1	FALSE	CAG-274	CAG-274	Lachnospirales	Clostridia	Firmicutes_A
ASV807	0.0620767	0.0611232	1	FALSE	ER4	Oscillospiraceae	Oscillospirales	Clostridia	Firmicutes_A
ASV826	3.99102	0.271889	1	FALSE	Lawsonibacter	Oscillospiraceae	Oscillospirales	Clostridia	Firmicutes_A
ASV830	1.2201	0.913355	1	FALSE	Bacteria(d)_unclass.	Bacteria(d)_unclass.	Bacteria(d)_unclass.	Bacteria(d)_unclass.	Bacteria(d)_unclass.
ASV849	2.80975	0.490795	1	FALSE	Lachnospiraceae(f)_unclass.	Lachnospiraceae	Lachnospirales	Clostridia	Firmicutes_A
ASV867	0.534612	0.469123	1	FALSE	Unknown	Unknown	Unknown	Unknown	Unknown
ASV879	3.72687	0.310278	1	FALSE	Bifidobacterium	Bifidobacteriaceae	Actinomycetales	Actinomycetia	Actinobacteriota
ASV882	16.4597	0.000533147	0.258576	FALSE	Bacteroidales(o)_unclass.	Bacteroidales(o)_unclass.	Bacteroidales	Bacteroidia	Bacteroidota
ASV887	1.92043	0.765623	1	FALSE	Haemophilus_D	Pasteurellaceae	Enterobacterales	Gammaproteobacteria	Proteobacteria
ASV895	0.846317	0.69005	1	FALSE	Mediterraneibacter	Lachnospiraceae	Lachnospirales	Clostridia	Firmicutes_A
ASV899	0.191105	0.182259	1	FALSE	Acutalibacteraceae(f)_unclass.	Acutalibacteraceae	Oscillospirales	Clostridia	Firmicutes_A
ASV905	1.41168	0.987386	1	FALSE	Coprobacter	Coprobacteraceae	Bacteroidales	Bacteroidia	Bacteroidota
ASV906	4.29261	0.233831	1	FALSE	Parabacteroides	Tannerellaceae	Bacteroidales	Bacteroidia	Bacteroidota
ASV909	5.69535	0.115958	1	FALSE	CAG-95	Lachnospiraceae	Lachnospirales	Clostridia	Firmicutes_A
ASV912	0.238105	0.224477	1	FALSE	Faecalibacterium	Ruminococcaceae	Oscillospirales	Clostridia	Firmicutes_A
ASV922	1.83966	0.797172	1	FALSE	Agathobaculum	Butyricicoccaceae	Oscillospirales	Clostridia	Firmicutes_A
ASV924	7.74605	0.0415907	1	FALSE	Blautia_A	Lachnospiraceae	Lachnospirales	Clostridia	Firmicutes_A
ASV933	3.2096	0.40186	1	FALSE	Coprobacter	Coprobacteraceae	Bacteroidales	Bacteroidia	Bacteroidota
ASV934	0.484347	0.43016	1	FALSE	Anaerobutyricum	Lachnospiraceae	Lachnospirales	Clostridia	Firmicutes_A
ASV944	0.707862	0.596153	1	FALSE	Mediterraneibacter	Lachnospiraceae	Lachnospirales	Clostridia	Firmicutes_A
ASV964	2.00836	0.732691	1	FALSE	Faecalibacterium	Ruminococcaceae	Oscillospirales	Clostridia	Firmicutes_A
ASV980	2.38441	0.607103	1	FALSE	Bacteria(d)_unclass.	Bacteria(d)_unclass.	Bacteria(d)_unclass.	Bacteria(d)_unclass.	Bacteria(d)_unclass.
ASV985	2.022	0.72771	1	FALSE	Oscillospirales(o)_unclass.	Oscillospirales(o)_unclass.	Oscillospirales	Clostridia	Firmicutes_A
ASV986	0.0213337	0.0212203	1	FALSE	Ruminococcus_C	Ruminococcaceae	Oscillospirales	Clostridia	Firmicutes_A
ASV997	1.23093	0.919223	1	FALSE	Agathobacter	Lachnospiraceae	Lachnospirales	Clostridia	Firmicutes_A
ASV998	3.04924	0.435407	1	FALSE	Enterobacteriaceae(f)_unclass.	Enterobacteriaceae	Enterobacterales	Gammaproteobacteria	Proteobacteria
ASV1003	0.7691	0.638486	1	FALSE	UMGS1975	QAND01	Christensenellales	Clostridia_A	Firmicutes_A
ASV1005	1.14317	0.870742	1	FALSE	Dorea	Lachnospiraceae	Lachnospirales	Clostridia	Firmicutes_A
ASV1008	9.55778	0.0168106	1	FALSE	Bacteria(d)_unclass.	Bacteria(d)_unclass.	Bacteria(d)_unclass.	Bacteria(d)_unclass.	Bacteria(d)_unclass.
ASV1011	1.31088	0.961571	1	FALSE	Faecalitalea	Erysipelotrichaceae	Erysipelotrichales	Bacilli	Firmicutes
ASV1040	0.981903	0.775913	1	FALSE	Ruminococcaceae(f)_unclass.	Ruminococcaceae	Oscillospirales	Clostridia	Firmicutes_A
ASV1046	1.07242	0.830076	1	FALSE	Anaerobutyricum	Lachnospiraceae	Lachnospirales	Clostridia	Firmicutes_A
ASV1051	1.51743	0.936535	1	FALSE	Dorea	Lachnospiraceae	Lachnospirales	Clostridia	Firmicutes_A
ASV1057	11.5335	0.00625997	1	FALSE	Blautia_A	Lachnospiraceae	Lachnospirales	Clostridia	Firmicutes_A
ASV1068	5.99377	0.0998849	1	FALSE	Bacteria(d)_unclass.	Bacteria(d)_unclass.	Bacteria(d)_unclass.	Bacteria(d)_unclass.	Bacteria(d)_unclass.
ASV1074	6.69206	0.0704478	1	FALSE	UMGS856	Acutalibacteraceae	Oscillospirales	Clostridia	Firmicutes_A
ASV1100	0.0900343	0.0880379	1	FALSE	Gemmiger	Ruminococcaceae	Oscillospirales	Clostridia	Firmicutes_A
ASV1103	0.704214	0.59359	1	FALSE	Firmicutes_A(p)_unclass.	Firmicutes_A(p)_unclass.	Firmicutes_A(p)_unclass.	Firmicutes_A(p)_unclass.	Firmicutes_A
ASV1109	2.16915	0.67609	1	FALSE	Oscillospirales(o)_unclass.	Oscillospirales(o)_unclass.	Oscillospirales	Clostridia	Firmicutes_A
ASV1123	8.29098	0.0316714	1	FALSE	Bariatricus	Lachnospiraceae	Lachnospirales	Clostridia	Firmicutes_A
ASV1128	3.03265	0.439035	1	FALSE	Lachnospiraceae(f)_unclass.	Lachnospiraceae	Lachnospirales	Clostridia	Firmicutes_A
ASV1161	1.97022	0.746797	1	FALSE	Gemmiger	Ruminococcaceae	Oscillospirales	Clostridia	Firmicutes_A
ASV1172	5.78461	0.110896	1	FALSE	CAG-238	Anaerovoracaceae	Peptostreptococcales	Clostridia	Firmicutes_A
ASV1173	0.99225	0.782229	1	FALSE	Roseburia	Lachnospiraceae	Lachnospirales	Clostridia	Firmicutes_A
ASV1189	1.91446	0.767912	1	FALSE	Fusicatenibacter	Lachnospiraceae	Lachnospirales	Clostridia	Firmicutes_A
ASV1190	0.671292	0.570248	1	FALSE	CAG-145	Anaerovoracaceae	Peptostreptococcales	Clostridia	Firmicutes_A
ASV1201	0.0582189	0.0573797	1	FALSE	Eubacterium_R	Acutalibacteraceae	Oscillospirales	Clostridia	Firmicutes_A
ASV1206	0.561777	0.489775	1	FALSE	Faecalibacterium	Ruminococcaceae	Oscillospirales	Clostridia	Firmicutes_A
ASV1237	2.88065	0.473702	1	FALSE	Bacteroides	Bacteroidaceae	Bacteroidales	Bacteroidia	Bacteroidota
ASV1238	6.90708	0.0632671	1	FALSE	Mediterraneibacter	Lachnospiraceae	Lachnospirales	Clostridia	Firmicutes_A
ASV1252	8.60503	0.0270689	1	FALSE	CAG-495	CAG-239	RF32	Alphaproteobacteria	Proteobacteria
ASV1300	0.65182	0.556259	1	FALSE	Sutterella	Burkholderiaceae	Burkholderiales	Gammaproteobacteria	Proteobacteria
ASV1305	0.25301	0.23766	1	FALSE	Bariatricus	Lachnospiraceae	Lachnospirales	Clostridia	Firmicutes_A
ASV1309	0.949963	0.756207	1	FALSE	Veillonella	Veillonellaceae	Veillonellales	Negativicutes	Firmicutes_C
ASV1324	0.898537	0.72381	1	FALSE	CAG-41	UBA1381	Monoglobales_A	Clostridia	Firmicutes_A
ASV1333	2.33615	0.621929	1	FALSE	Oscillibacter	Oscillospiraceae	Oscillospirales	Clostridia	Firmicutes_A
ASV1352	1.40938	0.988522	1	FALSE	UBA11471	UBA11471	Bacteroidales	Bacteroidia	Bacteroidota
ASV1372	2.93158	0.461792	1	FALSE	Acutalibacteraceae(f)_unclass.	Acutalibacteraceae	Oscillospirales	Clostridia	Firmicutes_A
ASV1417	3.29882	0.384326	1	FALSE	Roseburia	Lachnospiraceae	Lachnospirales	Clostridia	Firmicutes_A
ASV1430	2.05995	0.714031	1	FALSE	Marinifilaceae(f)_unclass.	Marinifilaceae	Bacteroidales	Bacteroidia	Bacteroidota
ASV1438	0.496731	0.439851	1	FALSE	Oxalobacter	Burkholderiaceae	Burkholderiales	Gammaproteobacteria	Proteobacteria
ASV1449	7.58009	0.0451892	1	FALSE	Gemmiger	Ruminococcaceae	Oscillospirales	Clostridia	Firmicutes_A
ASV1455	2.51022	0.570088	1	FALSE	Bacteria(d)_unclass.	Bacteria(d)_unclass.	Bacteria(d)_unclass.	Bacteria(d)_unclass.	Bacteria(d)_unclass.
ASV1480	2.31414	0.628812	1	FALSE	Dorea	Lachnospiraceae	Lachnospirales	Clostridia	Firmicutes_A
ASV1505	3.10909	0.422571	1	FALSE	Alistipes	Rikenellaceae	Bacteroidales	Bacteroidia	Bacteroidota
ASV1511	0.369149	0.337084	1	FALSE	Agathobacter	Lachnospiraceae	Lachnospirales	Clostridia	Firmicutes_A
ASV1515	11.5637	0.00616604	1	FALSE	Agathobaculum	Butyricicoccaceae	Oscillospirales	Clostridia	Firmicutes_A
ASV1516	0.914	0.73364	1	FALSE	CAG-170	Oscillospiraceae	Oscillospirales	Clostridia	Firmicutes_A
ASV1517	21.0833	5.28261e-05	0.025832	TRUE	CAG-83	Oscillospiraceae	Oscillospirales	Clostridia	Firmicutes_A
ASV1549	2.03024	0.724719	1	FALSE	Bacteria(d)_unclass.	Bacteria(d)_unclass.	Bacteria(d)_unclass.	Bacteria(d)_unclass.	Bacteria(d)_unclass.
ASV1559	1.64636	0.878066	1	FALSE	Faecalibacterium	Ruminococcaceae	Oscillospirales	Clostridia	Firmicutes_A
ASV1584	6.37999	0.0823442	1	FALSE	Bacteria(d)_unclass.	Bacteria(d)_unclass.	Bacteria(d)_unclass.	Bacteria(d)_unclass.	Bacteria(d)_unclass.
ASV1599	3.91198	0.282849	1	FALSE	Phil1	CAG-138	Christensenellales	Clostridia_A	Firmicutes_A
ASV1603	0.240823	0.226889	1	FALSE	Bacteria(d)_unclass.	Bacteria(d)_unclass.	Bacteria(d)_unclass.	Bacteria(d)_unclass.	Bacteria(d)_unclass.
ASV1627	13.9101	0.00190759	0.919459	FALSE	UCG-010	CAG-382	Oscillospirales	Clostridia	Firmicutes_A
ASV1650	4.93308	0.169756	1	FALSE	Bacteria(d)_unclass.	Bacteria(d)_unclass.	Bacteria(d)_unclass.	Bacteria(d)_unclass.	Bacteria(d)_unclass.
ASV1655	0.381242	0.347108	1	FALSE	ER4	Oscillospiraceae	Oscillospirales	Clostridia	Firmicutes_A
ASV1711	1.52154	0.934612	1	FALSE	Bacteria(d)_unclass.	Bacteria(d)_unclass.	Bacteria(d)_unclass.	Bacteria(d)_unclass.	Bacteria(d)_unclass.
ASV1714	2.44003	0.590451	1	FALSE	SFFH01	CAG-74	Christensenellales	Clostridia_A	Firmicutes_A
ASV1739	3.60434	0.329882	1	FALSE	CAG-127	Lachnospiraceae	Lachnospirales	Clostridia	Firmicutes_A
ASV1741	11.5181	0.00630808	1	FALSE	Ruminiclostridium_E	Ruminococcaceae	Oscillospirales	Clostridia	Firmicutes_A
ASV1752	9.99448	0.0135131	1	FALSE	Bariatricus	Lachnospiraceae	Lachnospirales	Clostridia	Firmicutes_A
ASV1756	3.78471	0.301433	1	FALSE	Ruminococcus_C	Ruminococcaceae	Oscillospirales	Clostridia	Firmicutes_A
ASV1758	2.84346	0.482593	1	FALSE	Mediterraneibacter	Lachnospiraceae	Lachnospirales	Clostridia	Firmicutes_A
ASV1777	1.1652	0.883112	1	FALSE	Massiliomicrobiota	Erysipelatoclostridiaceae	Erysipelotrichales	Bacilli	Firmicutes
ASV1793	0.25059	0.235527	1	FALSE	Unknown	Unknown	Unknown	Unknown	Unknown
ASV1795	1.8976	0.774413	1	FALSE	Clostridia(c)_unclass.	Clostridia(c)_unclass.	Clostridia(c)_unclass.	Clostridia	Firmicutes_A
ASV1822	2.36273	0.613719	1	FALSE	Bacteria(d)_unclass.	Bacteria(d)_unclass.	Bacteria(d)_unclass.	Bacteria(d)_unclass.	Bacteria(d)_unclass.
ASV1843	1.41961	0.983481	1	FALSE	Bilophila	Desulfovibrionaceae	Desulfovibrionales	Desulfovibrionia	Desulfobacterota
ASV1855	3.01462	0.443009	1	FALSE	Oscillibacter	Oscillospiraceae	Oscillospirales	Clostridia	Firmicutes_A
ASV1865	1.46765	0.960137	1	FALSE	Lachnospiraceae(f)_unclass.	Lachnospiraceae	Lachnospirales	Clostridia	Firmicutes_A
ASV1878	12.5903	0.00369055	1	FALSE	Paraprevotella	Bacteroidaceae	Bacteroidales	Bacteroidia	Bacteroidota
ASV1915	19.0037	0.000149429	0.0729214	TRUE	Gemmiger	Ruminococcaceae	Oscillospirales	Clostridia	Firmicutes_A
ASV1939	1.04439	0.813569	1	FALSE	Phocea	Ruminococcaceae	Oscillospirales	Clostridia	Firmicutes_A
ASV1966	0.93894	0.749333	1	FALSE	Lacticaseibacillus	Lactobacillaceae	Lactobacillales	Bacilli	Firmicutes
ASV1998	1.32183	0.967245	1	FALSE	Agathobaculum	Butyricicoccaceae	Oscillospirales	Clostridia	Firmicutes_A
ASV2019	0.422897	0.381178	1	FALSE	Collinsella	Coriobacteriaceae	Coriobacteriales	Coriobacteriia	Actinobacteriota
ASV2097	3.02617	0.440459	1	FALSE	Bifidobacterium	Bifidobacteriaceae	Actinomycetales	Actinomycetia	Actinobacteriota
ASV2126	3.8533	0.29127	1	FALSE	Anaerobutyricum	Lachnospiraceae	Lachnospirales	Clostridia	Firmicutes_A
ASV2187	2.24424	0.651176	1	FALSE	Collinsella	Coriobacteriaceae	Coriobacteriales	Coriobacteriia	Actinobacteriota
ASV2241	12.0637	0.00480198	1	FALSE	CAG-103	Oscillospiraceae	Oscillospirales	Clostridia	Firmicutes_A
ASV2303	2.06128	0.713557	1	FALSE	Clostridia(c)_unclass.	Clostridia(c)_unclass.	Clostridia(c)_unclass.	Clostridia	Firmicutes_A
ASV2324	0.898926	0.724059	1	FALSE	Unknown	Unknown	Unknown	Unknown	Unknown
ASV2339	1.57666	0.909208	1	FALSE	Anaerobutyricum	Lachnospiraceae	Lachnospirales	Clostridia	Firmicutes_A
ASV2387	2.75411	0.50464	1	FALSE	Bacteria(d)_unclass.	Bacteria(d)_unclass.	Bacteria(d)_unclass.	Bacteria(d)_unclass.	Bacteria(d)_unclass.
ASV2496	4.83599	0.178201	1	FALSE	Streptococcus	Streptococcaceae	Lactobacillales	Bacilli	Firmicutes
ASV2509	0.374286	0.34135	1	FALSE	SFFH01	CAG-74	Christensenellales	Clostridia_A	Firmicutes_A
ASV2606	3.27951	0.388055	1	FALSE	SFFH01	CAG-74	Christensenellales	Clostridia_A	Firmicutes_A
ASV3033	8.26576	0.0320733	1	FALSE	Faecalibacterium	Ruminococcaceae	Oscillospirales	Clostridia	Firmicutes_A
ASV3423	0.346473	0.318123	1	FALSE	Lachnospira	Lachnospiraceae	Lachnospirales	Clostridia	Firmicutes_A
ASV3550	7.66841	0.043237	1	FALSE	UBA7182	Lachnospiraceae	Lachnospirales	Clostridia	Firmicutes_A
ASV3558	0.602816	0.520448	1	FALSE	Oscillospiraceae(f)_unclass.	Oscillospiraceae	Oscillospirales	Clostridia	Firmicutes_A
ASV3803	2.13877	0.686438	1	FALSE	UBA11524	CAG-74	Christensenellales	Clostridia_A	Firmicutes_A
ASV3854	1.56568	0.914214	1	FALSE	Unknown	Unknown	Unknown	Unknown	Unknown
ASV4063	2.81585	0.489301	1	FALSE	ER4	Oscillospiraceae	Oscillospirales	Clostridia	Firmicutes_A
ASV4218	15.6899	0.000783465	0.378414	FALSE	Parasutterella	Burkholderiaceae	Burkholderiales	Gammaproteobacteria	Proteobacteria
Genus
feat_id	W	p_val	q_val	diff_abn	family	order	class	phylum
51-20	2.30797	0.630755	1	FALSE	Desulfovibrionaceae	Desulfovibrionales	Desulfovibrionia	Desulfobacterota
Acetatifactor	0.699594	0.590338	1	FALSE	UBA11471	Bacteroidales	Bacteroidia	Bacteroidota
Acidaminococcus	0.952802	0.757971	1	FALSE	CAG-239	RF32	Alphaproteobacteria	Proteobacteria
Adlercreutzia	1.07803	0.833358	1	FALSE	Marinifilaceae	Bacteroidales	Bacteroidia	Bacteroidota
Agathobacter	3.36458	0.371895	1	FALSE	Oscillospiraceae	Oscillospirales	Clostridia	Firmicutes_A
Agathobaculum	0.171584	0.16443	1	FALSE	Lachnospiraceae	Lachnospirales	Clostridia	Firmicutes_A
Akkermansia	5.48015	0.129131	1	FALSE	Eggerthellaceae	Coriobacteriales	Coriobacteriia	Actinobacteriota
Alistipes	1.54373	0.924299	1	FALSE	Bifidobacteriaceae	Actinomycetales	Actinomycetia	Actinobacteriota
Alistipes_A	6.31237	0.0851758	1	FALSE	Megasphaeraceae	Veillonellales	Negativicutes	Firmicutes_C
Allisonella	2.06967	0.710569	1	FALSE	Butyricicoccaceae	Oscillospirales	Clostridia	Firmicutes_A
AM51-8	4.06902	0.261489	1	FALSE	Lachnospiraceae	Lachnospirales	Clostridia	Firmicutes_A
Anaerobutyricum	0.641741	0.548966	1	FALSE	Oscillospiraceae	Oscillospirales	Clostridia	Firmicutes_A
Anaeromassilibacillus	4.81473	0.180104	1	FALSE	Anaerovoracaceae	Peptostreptococcales	Clostridia	Firmicutes_A
Anaerostipes	1.01552	0.796313	1	FALSE	Lachnospiraceae	Lachnospirales	Clostridia	Firmicutes_A
Anaerotignum	0.107807	0.104953	1	FALSE	Lachnospiraceae	Lachnospirales	Clostridia	Firmicutes_A
Anaerotruncus	2.98043	0.450648	1	FALSE	Burkholderiaceae	Burkholderiales	Gammaproteobacteria	Proteobacteria
Bacteroides	0.00567707	0.00566902	0.929719	FALSE	Bacteroidaceae	Bacteroidales	Bacteroidia	Bacteroidota
Bariatricus	4.5524	0.205348	1	FALSE	Lachnospiraceae	Lachnospirales	Clostridia	Firmicutes_A
Bifidobacterium	3.54912	0.339116	1	FALSE	CAG-138	Christensenellales	Clostridia_A	Firmicutes_A
Bilophila	11.2076	0.00736786	1	FALSE	Oscillospiraceae	Oscillospirales	Clostridia	Firmicutes_A
Bittarella	1.19396	0.899055	1	FALSE	Erysipelotrichaceae	Erysipelotrichales	Bacilli	Firmicutes
Blautia_A	3.38485	0.368145	1	FALSE	Enterobacteriaceae	Enterobacterales	Gammaproteobacteria	Proteobacteria
Butyricimonas	2.08996	0.703398	1	FALSE	CAG-508	TANB77	Clostridia	Firmicutes_A
CAG-103	0.982404	0.776219	1	FALSE	Ruminococcaceae	Oscillospirales	Clostridia	Firmicutes_A
CAG-110	1.30244	0.957181	1	FALSE	Pasteurellaceae	Enterobacterales	Gammaproteobacteria	Proteobacteria
CAG-115	0.605283	0.522272	1	FALSE	Erysipelatoclostridiaceae	Erysipelotrichales	Bacilli	Firmicutes
CAG-127	2.51809	0.56785	1	FALSE	Rikenellaceae	Bacteroidales	Bacteroidia	Bacteroidota
CAG-1427	2.5246	0.566003	1	FALSE	UBA1381	Monoglobales_A	Clostridia	Firmicutes_A
CAG-145	0.0779632	0.0764632	1	FALSE	Acutalibacteraceae	Oscillospirales	Clostridia	Firmicutes_A
CAG-170	0.133533	0.129173	1	FALSE	Lachnospiraceae	Lachnospirales	Clostridia	Firmicutes_A
CAG-177	1.44608	0.970551	1	FALSE	Lachnospiraceae	Lachnospirales	Clostridia	Firmicutes_A
CAG-180	8.50022	0.0285253	1	FALSE	Actinomycetaceae	Actinomycetales	Actinomycetia	Actinobacteriota
CAG-194	0.0682328	0.067082	1	FALSE	Desulfovibrionaceae	Desulfovibrionales	Desulfovibrionia	Desulfobacterota
CAG-196	7.4753	0.0476201	1	FALSE	Lachnospiraceae	Lachnospirales	Clostridia	Firmicutes_A
CAG-217	1.11769	0.856264	1	FALSE	Ruminococcaceae	Oscillospirales	Clostridia	Firmicutes_A
CAG-238	2.99709	0.446911	1	FALSE	Acutalibacteraceae	Oscillospirales	Clostridia	Firmicutes_A
CAG-245	0.684274	0.579498	1	FALSE	Lachnospiraceae	Lachnospirales	Clostridia	Firmicutes_A
CAG-267	0.760584	0.632676	1	FALSE	Ruminococcaceae	Oscillospirales	Clostridia	Firmicutes_A
CAG-269	0.66371	0.564817	1	FALSE	Lactobacillaceae	Lactobacillales	Bacilli	Firmicutes
CAG-273	3.70234	0.314107	1	FALSE	CAG-272	Oscillospirales	Clostridia	Firmicutes_A
CAG-274	1.00718	0.791285	1	FALSE	Oscillospiraceae	Oscillospirales	Clostridia	Firmicutes_A
CAG-302	0.662837	0.56419	1	FALSE	Gastranaerophilaceae	Gastranaerophilales	Vampirovibrionia	Cyanobacteria
CAG-306	0.686969	0.581411	1	FALSE	Lachnospiraceae	Lachnospirales	Clostridia	Firmicutes_A
CAG-313	1.42004	0.983271	1	FALSE	Borkfalkiaceae	Christensenellales	Clostridia_A	Firmicutes_A
CAG-314	3.78632	0.30119	1	FALSE	Lachnospiraceae	Lachnospirales	Clostridia	Firmicutes_A
CAG-354	1.47962	0.95441	1	FALSE	CAG-382	Oscillospirales	Clostridia	Firmicutes_A
CAG-41	0.540752	0.473815	1	FALSE	CAG-74	Christensenellales	Clostridia_A	Firmicutes_A
CAG-495	1.40312	0.991622	1	FALSE	Lachnospiraceae	Lachnospirales	Clostridia	Firmicutes_A
CAG-81	5.09054	0.156904	1	FALSE	UBA932	Bacteroidales	Bacteroidia	Bacteroidota
CAG-83	2.25455	0.647829	1	FALSE	Oscillospiraceae	Oscillospirales	Clostridia	Firmicutes_A
CAG-95	16.9156	0.000424471	0.07216	TRUE	CAG-138	Christensenellales	Clostridia_A	Firmicutes_A
Christensenella	0.294478	0.273824	1	FALSE	CAG-508	TANB77	Clostridia	Firmicutes_A
Cloacibacillus	1.7317	0.841386	1	FALSE	Erysipelotrichaceae	Erysipelotrichales	Bacilli	Firmicutes
Clostridium	6.13906	0.0928857	1	FALSE	Lachnospiraceae	Lachnospirales	Clostridia	Firmicutes_A
Clostridium_A	3.23951	0.395894	1	FALSE	Lachnospiraceae	Lachnospirales	Clostridia	Firmicutes_A
Clostridium_P	1.67702	0.86471	1	FALSE	Acidaminococcaceae	Acidaminococcales	Negativicutes	Firmicutes_C
Clostridium_Q	3.20064	0.403664	1	FALSE	Lachnospiraceae	Lachnospirales	Clostridia	Firmicutes_A
COE1	12.97	0.00305228	0.50973	FALSE	Erysipelatoclostridiaceae	Erysipelotrichales	Bacilli	Firmicutes
Collinsella	0.660751	0.562692	1	FALSE	Acutalibacteraceae	Oscillospirales	Clostridia	Firmicutes_A
Coprobacillus	0.571324	0.496967	1	FALSE	Atopobiaceae	Coriobacteriales	Coriobacteriia	Actinobacteriota
Coprobacter	3.69673	0.314989	1	FALSE	Lachnospiraceae	Lachnospirales	Clostridia	Firmicutes_A
Coprococcus	0.52129	0.458891	1	FALSE	Lachnospiraceae	Lachnospirales	Clostridia	Firmicutes_A
Coprococcus_A	5.43053	0.132375	1	FALSE	CAG-74	Christensenellales	Clostridia_A	Firmicutes_A
Desulfovibrio	3.07812	0.429165	1	FALSE	Erysipelatoclostridiaceae	Erysipelotrichales	Bacilli	Firmicutes
Dialister	1.43452	0.976175	1	FALSE	Lactobacillaceae	Lactobacillales	Bacilli	Firmicutes
Dielma	2.31194	0.629504	1	FALSE	Acutalibacteraceae	Oscillospirales	Clostridia	Firmicutes_A
Dorea	0.915762	0.734754	1	FALSE	Ruminococcaceae	Oscillospirales	Clostridia	Firmicutes_A
Duodenibacillus	1.55031	0.921266	1	FALSE	Monoglobaceae	Monoglobales	Clostridia	Firmicutes_A
Eggerthella	2.08424	0.705413	1	FALSE	Peptostreptococcaceae	Peptostreptococcales	Clostridia	Firmicutes_A
Eisenbergiella	6.18587	0.0907374	1	FALSE	Lachnospiraceae	Lachnospirales	Clostridia	Firmicutes_A
Enterocloster	2.23721	0.653471	1	FALSE	Lachnospiraceae	Lachnospirales	Clostridia	Firmicutes_A
ER4	0.433361	0.389626	1	FALSE	UMGS416	Christensenellales	Clostridia_A	Firmicutes_A
Erysipelatoclostridium	3.27497	0.388938	1	FALSE	Lachnospiraceae	Lachnospirales	Clostridia	Firmicutes_A
Escherichia	2.92095	0.464251	1	FALSE	Eggerthellaceae	Coriobacteriales	Coriobacteriia	Actinobacteriota
Eubacterium_F	0.380727	0.346682	1	FALSE	Clostridiaceae	Clostridiales	Clostridia	Firmicutes_A
Eubacterium_G	2.08212	0.706161	1	FALSE	CAG-314	Christensenellales	Clostridia_A	Firmicutes_A
Eubacterium_I	1.94136	0.757651	1	FALSE	Acutalibacteraceae	Oscillospirales	Clostridia	Firmicutes_A
Eubacterium_R	3.64871	0.322643	1	FALSE	Lactobacillaceae	Lactobacillales	Bacilli	Firmicutes
Evtepia	1.72988	0.842155	1	FALSE	Erysipelotrichaceae	Erysipelotrichales	Bacilli	Firmicutes
F23-B02	0.0460435	0.0455175	1	FALSE	Eggerthellaceae	Coriobacteriales	Coriobacteriia	Actinobacteriota
Faecalibacterium	1.57043	0.912045	1	FALSE	Lachnospiraceae	Lachnospirales	Clostridia	Firmicutes_A
Faecalimonas	1.06984	0.828567	1	FALSE	Oscillospiraceae	Oscillospirales	Clostridia	Firmicutes_A
Faecalitalea	0.571001	0.496724	1	FALSE	Eggerthellaceae	Coriobacteriales	Coriobacteriia	Actinobacteriota
Firm-11	1.7617	0.828862	1	FALSE	CAG-302	RF39	Bacilli	Firmicutes
Flavonifractor	0.57985	0.50336	1	FALSE	Erysipelotrichaceae	Erysipelotrichales	Bacilli	Firmicutes
Fusicatenibacter	0.338686	0.311561	1	FALSE	Oscillospiraceae	Oscillospirales	Clostridia	Firmicutes_A
Gemella	6.61473	0.073225	1	FALSE	Butyricicoccaceae	Oscillospirales	Clostridia	Firmicutes_A
Gemmiger	1.46644	0.960721	1	FALSE	Lachnospiraceae	Lachnospirales	Clostridia	Firmicutes_A
Gordonibacter	5.23205	0.146186	1	FALSE	Acutalibacteraceae	Oscillospirales	Clostridia	Firmicutes_A
Granulicatella	6.3878	0.0820233	1	FALSE	Lachnospiraceae	Lachnospirales	Clostridia	Firmicutes_A
Haemophilus_D	5.04849	0.160237	1	FALSE	Burkholderiaceae	Burkholderiales	Gammaproteobacteria	Proteobacteria
Holdemanella	6.16189	0.0918316	1	FALSE	Synergistaceae	Synergistales	Synergistia	Synergistota
Holdemania	2.26294	0.645117	1	FALSE	Marinifilaceae	Bacteroidales	Bacteroidia	Bacteroidota
Hungatella_A	16.4167	0.00054475	0.0920627	TRUE	Anaerotignaceae	Lachnospirales	Clostridia	Firmicutes_A
Intestinibacter	4.31972	0.230682	1	FALSE	Dialisteraceae	Veillonellales	Negativicutes	Firmicutes_C
Intestinimonas	0.567335	0.493966	1	FALSE	Lachnospiraceae	Lachnospirales	Clostridia	Firmicutes_A
KLE1615	1.61769	0.890742	1	FALSE	CAG-74	Christensenellales	Clostridia_A	Firmicutes_A
Lachnospira	0.59596	0.515368	1	FALSE	Erysipelotrichaceae	Erysipelotrichales	Bacilli	Firmicutes
Lacticaseibacillus	4.62372	0.198154	1	FALSE	Dialisteraceae	Veillonellales	Negativicutes	Firmicutes_C
Lactobacillus	1.49281	0.948134	1	FALSE	Gemellaceae	Staphylococcales	Bacilli	Firmicutes
Lawsonibacter	1.84633	0.794519	1	FALSE	QAND01	Christensenellales	Clostridia_A	Firmicutes_A
Limosilactobacillus	1.60029	0.898526	1	FALSE	Anaerovoracaceae	Peptostreptococcales	Clostridia	Firmicutes_A
Longicatena	2.70914	0.516117	1	FALSE	Micrococcaceae	Actinomycetales	Actinomycetia	Actinobacteriota
Massiliomicrobiota	0.151829	0.146209	1	FALSE	Christensenellaceae	Christensenellales	Clostridia_A	Firmicutes_A
Mediterraneibacter	2.04329	0.720003	1	FALSE	CAG-274	Lachnospirales	Clostridia	Firmicutes_A
Mediterraneibacter_A	4.60893	0.199625	1	FALSE	Lachnospiraceae	Lachnospirales	Clostridia	Firmicutes_A
Megasphaera_B	0.976507	0.772605	1	FALSE	Ruminococcaceae	Oscillospirales	Clostridia	Firmicutes_A
Merdibacter	11.0307	0.00804914	1	FALSE	Acutalibacteraceae	Oscillospirales	Clostridia	Firmicutes_A
Monoglobus	6.69407	0.070377	1	FALSE	Lachnospiraceae	Lachnospirales	Clostridia	Firmicutes_A
Negativibacillus	0.41331	0.373399	1	FALSE	Erysipelotrichaceae	Erysipelotrichales	Bacilli	Firmicutes
Odoribacter	8.48173	0.0287903	1	FALSE	Veillonellaceae	Veillonellales	Negativicutes	Firmicutes_C
Olsenella_E	0.0181536	0.0180715	1	FALSE	Acidaminococcaceae	Acidaminococcales	Negativicutes	Firmicutes_C
Oscillibacter	0.657871	0.560621	1	FALSE	CAG-272	Oscillospirales	Clostridia	Firmicutes_A
Oxalobacter	0.772832	0.641025	1	FALSE	Oscillospiraceae	Oscillospirales	Clostridia	Firmicutes_A
Parabacteroides	1.06865	0.827871	1	FALSE	Coriobacteriaceae	Coriobacteriales	Coriobacteriia	Actinobacteriota
Paraprevotella	0.0176843	0.0176063	1	FALSE	Rikenellaceae	Bacteroidales	Bacteroidia	Bacteroidota
Parasutterella	12.0214	0.00490472	0.809279	FALSE	Lachnospiraceae	Lachnospirales	Clostridia	Firmicutes_A
Pauljensenia	8.25406	0.0322615	1	FALSE	Oscillospiraceae	Oscillospirales	Clostridia	Firmicutes_A
PeH17	11.5967	0.00606516	0.988622	FALSE	Lachnospiraceae	Lachnospirales	Clostridia	Firmicutes_A
Phascolarctobacterium	5.9189	0.103695	1	FALSE	Lachnospiraceae	Lachnospirales	Clostridia	Firmicutes_A
Phascolarctobacterium_A	3.58093	0.333764	1	FALSE	Clostridiaceae	Clostridiales	Clostridia	Firmicutes_A
Phil1	2.41826	0.596915	1	FALSE	Oscillospiraceae	Oscillospirales	Clostridia	Firmicutes_A
Phocaeicola	3.41254	0.363084	1	FALSE	Bacteroidaceae	Bacteroidales	Bacteroidia	Bacteroidota
Phocea	0.00364602	0.0036427	0.604687	FALSE	Peptostreptococcaceae	Peptostreptococcales	Clostridia	Firmicutes_A
Prevotella	0.608736	0.524822	1	FALSE	Rikenellaceae	Bacteroidales	Bacteroidia	Bacteroidota
QALS01	8.22468	0.0327389	1	FALSE	Lachnospiraceae	Lachnospirales	Clostridia	Firmicutes_A
QALW01	2.39066	0.605208	1	FALSE	Oscillospiraceae	Oscillospirales	Clostridia	Firmicutes_A
RC9	1.87827	0.781932	1	FALSE	Ruminococcaceae	Oscillospirales	Clostridia	Firmicutes_A
Romboutsia	2.42158	0.595925	1	FALSE	Akkermansiaceae	Verrucomicrobiales	Verrucomicrobiae	Verrucomicrobiota
Roseburia	3.32938	0.378499	1	FALSE	Ruminococcaceae	Oscillospirales	Clostridia	Firmicutes_A
Rothia	6.68431	0.0707215	1	FALSE	Bacteroidaceae	Bacteroidales	Bacteroidia	Bacteroidota
Ruminiclostridium_E	2.15907	0.679509	1	FALSE	Ruminococcaceae	Oscillospirales	Clostridia	Firmicutes_A
Ruminococcus_A	3.17835	0.408187	1	FALSE	Lachnospiraceae	Lachnospirales	Clostridia	Firmicutes_A
Ruminococcus_B	1.09143	0.841148	1	FALSE	Oscillospiraceae	Oscillospirales	Clostridia	Firmicutes_A
Ruminococcus_C	4.8983	0.172734	1	FALSE	CAG-508	TANB77	Clostridia	Firmicutes_A
Ruminococcus_D	0.0388214	0.038447	1	FALSE	Lachnospiraceae	Lachnospirales	Clostridia	Firmicutes_A
Ruminococcus_E	0.185973	0.177588	1	FALSE	Anaerovoracaceae	Peptostreptococcales	Clostridia	Firmicutes_A
Ruminococcus_H	3.40693	0.364103	1	FALSE	Acutalibacteraceae	Oscillospirales	Clostridia	Firmicutes_A
Ruthenibacterium	2.46046	0.58445	1	FALSE	QALW01	Christensenellales	Clostridia_A	Firmicutes_A
Schaedlerella	8.7241	0.0255044	1	FALSE	CAG-239	RF32	Alphaproteobacteria	Proteobacteria
Senegalimassilia	9.52833	0.01706	1	FALSE	Acutalibacteraceae	Oscillospirales	Clostridia	Firmicutes_A
SFFH01	0.0146126	0.0145594	1	FALSE	Lachnospiraceae	Lachnospirales	Clostridia	Firmicutes_A
Slackia_A	6.17656	0.0911604	1	FALSE	Acutalibacteraceae	Oscillospirales	Clostridia	Firmicutes_A
Streptococcus	1.70513	0.85264	1	FALSE	Ruminococcaceae	Oscillospirales	Clostridia	Firmicutes_A
Sutterella	2.91612	0.465374	1	FALSE	Lachnospiraceae	Lachnospirales	Clostridia	Firmicutes_A
TF01-11	1.08467	0.83722	1	FALSE	Coprobacteraceae	Bacteroidales	Bacteroidia	Bacteroidota
Tidjanibacter	5.23586	0.145907	1	FALSE	Bacteroidaceae	Bacteroidales	Bacteroidia	Bacteroidota
UBA11471	0.725848	0.608722	1	FALSE	Ruminococcaceae	Oscillospirales	Clostridia	Firmicutes_A
UBA11524	0.172237	0.165029	1	FALSE	Burkholderiaceae	Burkholderiales	Gammaproteobacteria	Proteobacteria
UBA1191	0.761204	0.6331	1	FALSE	Acidaminococcaceae	Acidaminococcales	Negativicutes	Firmicutes_C
UBA1394	1.45389	0.966765	1	FALSE	Eggerthellaceae	Coriobacteriales	Coriobacteriia	Actinobacteriota
UBA1685	1.65021	0.87638	1	FALSE	Tannerellaceae	Bacteroidales	Bacteroidia	Bacteroidota
UBA1777	3.93222	0.28	1	FALSE	CAG-508	TANB77	Clostridia	Firmicutes_A
UBA4285	0.168205	0.161326	1	FALSE	Acutalibacteraceae	Oscillospirales	Clostridia	Firmicutes_A
UBA5446	0.874702	0.708511	1	FALSE	Ruminococcaceae	Oscillospirales	Clostridia	Firmicutes_A
UBA7182	1.83866	0.797572	1	FALSE	CAG-74	Christensenellales	Clostridia_A	Firmicutes_A
UBA737	1.14715	0.872986	1	FALSE	Ruminococcaceae	Oscillospirales	Clostridia	Firmicutes_A
UBA738	0.234872	0.221606	1	FALSE	Aerococcaceae	Lactobacillales	Bacilli	Firmicutes
UBA9502	5.18168	0.149914	1	FALSE	Gastranaerophilaceae	Gastranaerophilales	Vampirovibrionia	Cyanobacteria
UCG-010	1.47922	0.954598	1	FALSE	Oscillospiraceae	Oscillospirales	Clostridia	Firmicutes_A
UMGS1375	10.9783	0.00826262	1	FALSE	Eggerthellaceae	Coriobacteriales	Coriobacteriia	Actinobacteriota
UMGS1384	0.339004	0.31183	1	FALSE	Lachnospiraceae	Lachnospirales	Clostridia	Firmicutes_A
UMGS1491	2.34488	0.619221	1	FALSE	Streptococcaceae	Lactobacillales	Bacilli	Firmicutes
UMGS1633	0.28255	0.263499	1	FALSE	Lachnospiraceae	Lachnospirales	Clostridia	Firmicutes_A
UMGS1815	0.671013	0.570048	1	FALSE	Oscillospiraceae	Oscillospirales	Clostridia	Firmicutes_A
UMGS1975	0.133445	0.12909	1	FALSE	CAG-313	ML615J-28	Bacilli	Firmicutes
UMGS416	15.0301	0.00108965	0.183061	FALSE	Burkholderiaceae	Burkholderiales	Gammaproteobacteria	Proteobacteria
UMGS856	0.596731	0.51594	1	FALSE	CAG-138	Christensenellales	Clostridia_A	Firmicutes_A
UMGS911	0.309578	0.286808	1	FALSE	Lachnospiraceae	Lachnospirales	Clostridia	Firmicutes_A
Veillonella	10.7554	0.00923668	1	FALSE	CAG-239	RF32	Alphaproteobacteria	Proteobacteria
Family
feat_id	W	p_val	q_val	diff_abn	order	class	phylum
Acidaminococcaceae	2.48075	0.578551	1	FALSE	Bacteroidales	Bacteroidia	Bacteroidota
Actinomycetaceae	10.1068	0.0127754	0.753751	FALSE	ML615J-28	Bacilli	Firmicutes
Acutalibacteraceae	0.458928	0.410081	1	FALSE	Monoglobales	Clostridia	Firmicutes_A
Aerococcaceae	9.51504	0.0171738	0.96173	FALSE	Actinomycetales	Actinomycetia	Actinobacteriota
Akkermansiaceae	4.65514	0.195065	1	FALSE	Coriobacteriales	Coriobacteriia	Actinobacteriota
Anaerotignaceae	0.512186	0.45186	1	FALSE	Lachnospirales	Clostridia	Firmicutes_A
Anaerovoracaceae	2.21777	0.659853	1	FALSE	Oscillospirales	Clostridia	Firmicutes_A
Atopobiaceae	1.03294	0.806755	1	FALSE	Peptostreptococcales	Clostridia	Firmicutes_A
Bacteroidaceae	0.663966	0.565001	1	FALSE	Bacteroidales	Bacteroidia	Bacteroidota
Bifidobacteriaceae	3.08792	0.427067	1	FALSE	Oscillospirales	Clostridia	Firmicutes_A
Borkfalkiaceae	4.9412	0.169068	1	FALSE	Lactobacillales	Bacilli	Firmicutes
Burkholderiaceae	0.443157	0.397494	1	FALSE	Lachnospirales	Clostridia	Firmicutes_A
Butyricicoccaceae	0.366753	0.335091	1	FALSE	Gastranaerophilales	Vampirovibrionia	Cyanobacteria
CAG-1000	0.850618	0.692865	1	FALSE	Actinomycetales	Actinomycetia	Actinobacteriota
CAG-138	8.51361	0.028335	1	FALSE	Bacteroidales	Bacteroidia	Bacteroidota
CAG-239	1.60931	0.894484	1	FALSE	Christensenellales	Clostridia_A	Firmicutes_A
CAG-272	1.93634	0.759556	1	FALSE	Oscillospirales	Clostridia	Firmicutes_A
CAG-274	1.20962	0.907646	1	FALSE	Saccharimonadales	Saccharimonadia	Patescibacteria
CAG-302	1.03165	0.805984	1	FALSE	Synergistales	Synergistia	Synergistota
CAG-313	0.518027	0.456374	1	FALSE	Christensenellales	Clostridia_A	Firmicutes_A
CAG-314	2.36873	0.611881	1	FALSE	Bacteroidales	Bacteroidia	Bacteroidota
CAG-382	2.24658	0.650415	1	FALSE	Lachnospirales	Clostridia	Firmicutes_A
CAG-508	0.305384	0.283212	1	FALSE	Lactobacillales	Bacilli	Firmicutes
CAG-552	1.7367	0.839287	1	FALSE	Acidaminococcales	Negativicutes	Firmicutes_C
CAG-74	0.263188	0.246606	1	FALSE	Bacteroidales	Bacteroidia	Bacteroidota
Christensenellaceae	0.888829	0.717601	1	FALSE	Christensenellales	Clostridia_A	Firmicutes_A
Clostridiaceae	6.51319	0.0770387	1	FALSE	Veillonellales	Negativicutes	Firmicutes_C
Coprobacteraceae	4.17715	0.247727	1	FALSE	Actinomycetales	Actinomycetia	Actinobacteriota
Coriobacteriaceae	0.285269	0.265858	1	FALSE	Monoglobales_A	Clostridia	Firmicutes_A
Desulfovibrionaceae	9.78006	0.0150424	0.872459	FALSE	RF32	Alphaproteobacteria	Proteobacteria
Dialisteraceae	0.982594	0.776335	1	FALSE	Christensenellales	Clostridia_A	Firmicutes_A
Eggerthellaceae	3.68212	0.317299	1	FALSE	Christensenellales	Clostridia_A	Firmicutes_A
Enterobacteriaceae	0.302826	0.281014	1	FALSE	Clostridiales	Clostridia	Firmicutes_A
Enterococcaceae	5.82164	0.108862	1	FALSE	Enterobacterales	Gammaproteobacteria	Proteobacteria
Erysipelatoclostridiaceae	1.22945	0.918421	1	FALSE	Coriobacteriales	Coriobacteriia	Actinobacteriota
Erysipelotrichaceae	0.964184	0.76502	1	FALSE	Christensenellales	Clostridia_A	Firmicutes_A
Fusobacteriaceae	1.211	0.9084	1	FALSE	Christensenellales	Clostridia_A	Firmicutes_A
Gastranaerophilaceae	1.42739	0.979661	1	FALSE	Oscillospirales	Clostridia	Firmicutes_A
Gemellaceae	9.73023	0.0154219	0.879049	FALSE	Lactobacillales	Bacilli	Firmicutes
Lachnospiraceae	4.06311	0.262263	1	FALSE	Desulfovibrionales	Desulfovibrionia	Desulfobacterota
Lactobacillaceae	3.42013	0.361707	1	FALSE	Fusobacteriales	Fusobacteriia	Fusobacteriota
Marinifilaceae	9.19852	0.0201185	1	FALSE	TANB77	Clostridia	Firmicutes_A
Megasphaeraceae	0.536551	0.470606	1	FALSE	Oscillospirales	Clostridia	Firmicutes_A
Micrococcaceae	9.14229	0.0206922	1	FALSE	RF39	Bacilli	Firmicutes
Monoglobaceae	8.25238	0.0322886	1	FALSE	Peptostreptococcales	Clostridia	Firmicutes_A
Muribaculaceae	6.2601	0.0874312	1	FALSE	Staphylococcales	Bacilli	Firmicutes
Oscillospiraceae	0.112536	0.109429	1	FALSE	Christensenellales	Clostridia_A	Firmicutes_A
Pasteurellaceae	6.32446	0.0846623	1	FALSE	RF39	Bacilli	Firmicutes
Peptostreptococcaceae	2.54398	0.560547	1	FALSE	Veillonellales	Negativicutes	Firmicutes_C
QALW01	2.06391	0.712618	1	FALSE	Erysipelotrichales	Bacilli	Firmicutes
QAND01	0.547198	0.478726	1	FALSE	Erysipelotrichales	Bacilli	Firmicutes
Rikenellaceae	3.64301	0.323564	1	FALSE	Oscillospirales	Clostridia	Firmicutes_A
Ruminococcaceae	1.83676	0.798332	1	FALSE	Bacteroidales	Bacteroidia	Bacteroidota
Saccharimonadaceae	13.1842	0.00274237	0.167285	FALSE	Verrucomicrobiales	Verrucomicrobiae	Verrucomicrobiota
Streptococcaceae	1.98192	0.742441	1	FALSE	Lactobacillales	Bacilli	Firmicutes
Synergistaceae	0.862006	0.700286	1	FALSE	Burkholderiales	Gammaproteobacteria	Proteobacteria
Tannerellaceae	1.6885	0.85976	1	FALSE	Bacteroidales	Bacteroidia	Bacteroidota
UBA11471	1.3503	0.981839	1	FALSE	Coriobacteriales	Coriobacteriia	Actinobacteriota
UBA1381	0.932101	0.745049	1	FALSE	Christensenellales	Clostridia_A	Firmicutes_A
UBA932	2.10965	0.696507	1	FALSE	Veillonellales	Negativicutes	Firmicutes_C
UMGS416	16.3357	0.000567259	0.0351701	TRUE	Enterobacterales	Gammaproteobacteria	Proteobacteria
Veillonellaceae	11.7178	0.00570887	0.342532	FALSE	Bacteroidales	Bacteroidia	Bacteroidota
Order
feat_id	W	p_val	q_val	diff_abn	class	phylum
Acidaminococcales	1.86488	0.787186	1	FALSE	Gammaproteobacteria	Proteobacteria
Actinomycetales	4.52808	0.20786	1	FALSE	Verrucomicrobiae	Verrucomicrobiota
Bacteroidales	4.21477	0.243111	1	FALSE	Bacteroidia	Bacteroidota
Burkholderiales	2.13133	0.688998	1	FALSE	Clostridia	Firmicutes_A
Christensenellales	0.982752	0.776432	1	FALSE	Clostridia	Firmicutes_A
Clostridiales	7.04343	0.0590973	1	FALSE	Coriobacteriia	Actinobacteriota
Coriobacteriales	2.27991	0.639666	1	FALSE	Clostridia	Firmicutes_A
Desulfovibrionales	14.3173	0.00155618	0.042017	TRUE	Bacilli	Firmicutes
Enterobacterales	0.89028	0.718531	1	FALSE	Clostridia_A	Firmicutes_A
Erysipelotrichales	0.733254	0.613864	1	FALSE	Saccharimonadia	Patescibacteria
Fusobacteriales	1.19205	0.898007	1	FALSE	Synergistia	Synergistota
Gastranaerophilales	1.95437	0.752739	1	FALSE	Bacilli	Firmicutes
Lachnospirales	0.162307	0.155896	1	FALSE	Gammaproteobacteria	Proteobacteria
Lactobacillales	0.199849	0.190189	1	FALSE	Bacilli	Firmicutes
ML615J-28	1.25687	0.93315	1	FALSE	Bacilli	Firmicutes
Monoglobales	14.6023	0.00134951	0.0377862	TRUE	Desulfovibrionia	Desulfobacterota
Monoglobales_A	2.42509	0.594878	1	FALSE	Vampirovibrionia	Cyanobacteria
Oscillospirales	0.968446	0.767648	1	FALSE	Clostridia	Firmicutes_A
Peptostreptococcales	0.466807	0.416332	1	FALSE	Actinomycetia	Actinobacteriota
RF32	0.737834	0.617034	1	FALSE	Clostridia	Firmicutes_A
RF39	0.259355	0.243242	1	FALSE	Fusobacteriia	Fusobacteriota
RFN20	2.23998	0.652566	1	FALSE	Clostridia	Firmicutes_A
Saccharimonadales	8.73505	0.0253651	0.634129	FALSE	Negativicutes	Firmicutes_C
Staphylococcales	9.29749	0.0191472	0.497827	FALSE	Alphaproteobacteria	Proteobacteria
Synergistales	1.06447	0.825418	1	FALSE	Negativicutes	Firmicutes_C
TANB77	0.583743	0.506271	1	FALSE	Clostridia	Firmicutes_A
Tissierellales	16.1604	0.00061923	0.0179577	TRUE	Bacilli	Firmicutes
Veillonellales	2.51647	0.56831	1	FALSE	Clostridia	Firmicutes_A
Verrucomicrobiales	7.23009	0.0538315	1	FALSE	Bacilli	Firmicutes
Class
feat_id	W	p_val	q_val	diff_abn	phylum
Actinomycetia	0.68322	0.578749	1	FALSE	Verrucomicrobiota
Alphaproteobacteria	4.11893	0.255045	1	FALSE	Firmicutes_A
Bacilli	7.22984	0.0538382	0.646058	FALSE	Fusobacteriota
Bacteroidia	0.442112	0.396656	1	FALSE	Bacteroidota
Clostridia	51.5037	1.30961e-11	1.96442e-10	TRUE	Patescibacteria
Clostridia_A	0.391791	0.355803	1	FALSE	Firmicutes_C
Coriobacteriia	12.0827	0.00475667	0.0618367	TRUE	Firmicutes_A
Desulfovibrionia	7.19901	0.0546744	0.646058	FALSE	Cyanobacteria
Fusobacteriia	2.01157	0.731513	1	FALSE	Synergistota
Gammaproteobacteria	3.43143	0.35967	1	FALSE	Desulfobacterota
Negativicutes	4.9749	0.166243	1	FALSE	Actinobacteriota
Saccharimonadia	20.3738	7.53214e-05	0.0010545	TRUE	Actinobacteriota
Synergistia	4.96891	0.166742	1	FALSE	Firmicutes
Vampirovibrionia	1.85065	0.792806	1	FALSE	Proteobacteria
Verrucomicrobiae	3.53301	0.341859	1	FALSE	Proteobacteria
Phylum
feat_id	W	p_val	q_val	diff_abn
Actinobacteriota	7.60661	0.0445938	0.401344	FALSE
Bacteroidota	6.08734	0.0953192	0.667234	FALSE
Cyanobacteria	0.441717	0.39634	1	FALSE
Desulfobacterota	19.4083	0.000122057	0.00146468	TRUE
Firmicutes	0.590358	0.511203	1	FALSE
Firmicutes_A	0.0181477	0.0180656	0.198722	FALSE
Firmicutes_C	0.976376	0.772525	1	FALSE
Fusobacteriota	0.115263	0.112005	0.672029	FALSE
Patescibacteria	3.76255	0.304792	1	FALSE
Proteobacteria	1.83029	0.800917	1	FALSE
Synergistota	6.66466	0.0714194	0.571356	FALSE
Verrucomicrobiota	8.56851	0.0275678	0.275678	FALSE

## Sheet: S10
ANCOMBC pairwise results in R_BP-matched subset across taxonomy ranks
ASV
feat_id	Comparison	Coeff	SE	CI 2.5%	CI 97.5%	W	P	Padj	is_sig	is_struc_zero	genus	family	order	class	phylum
ASV1	NR	1.02298	1.0561	-1.04697	3.09293	0.96864	0.332725	1	FALSE	FALSE	Bacteroidales(o)_unclass.	Bacteroidales(o)_unclass.	Bacteroidales	Bacteroidia	Bacteroidota
ASV1	R	0.869072	1.22361	-1.5292	3.26734	0.710255	0.477546	1	FALSE	FALSE	Bacteroidales(o)_unclass.	Bacteroidales(o)_unclass.	Bacteroidales	Bacteroidia	Bacteroidota
ASV2	NR	-1.36684	1.14382	-3.60873	0.875051	-1.19498	0.232097	1	FALSE	FALSE	Phocaeicola	Bacteroidaceae	Bacteroidales	Bacteroidia	Bacteroidota
ASV2	R	-0.782052	1.28137	-3.29354	1.72944	-0.610323	0.541648	1	FALSE	FALSE	Phocaeicola	Bacteroidaceae	Bacteroidales	Bacteroidia	Bacteroidota
ASV3	NR	0.351143	0.910442	-1.43332	2.13561	0.385684	0.699731	1	FALSE	FALSE	Bacteria(d)_unclass.	Bacteria(d)_unclass.	Bacteria(d)_unclass.	Bacteria(d)_unclass.	Bacteria(d)_unclass.
ASV3	R	0.0434316	1.02128	-1.95828	2.04514	0.0425266	0.966079	1	FALSE	FALSE	Bacteria(d)_unclass.	Bacteria(d)_unclass.	Bacteria(d)_unclass.	Bacteria(d)_unclass.	Bacteria(d)_unclass.
ASV4	NR	-0.24275	0.754478	-1.72153	1.23603	-0.321745	0.747646	1	FALSE	FALSE	Bacteroidales(o)_unclass.	Bacteroidales(o)_unclass.	Bacteroidales	Bacteroidia	Bacteroidota
ASV4	R	-0.729532	0.834804	-2.36575	0.906683	-0.873897	0.382175	1	FALSE	FALSE	Bacteroidales(o)_unclass.	Bacteroidales(o)_unclass.	Bacteroidales	Bacteroidia	Bacteroidota
ASV5	NR	-1.34246	0.917203	-3.14018	0.455255	-1.46365	0.14329	1	FALSE	FALSE	Bacteria(d)_unclass.	Bacteria(d)_unclass.	Bacteria(d)_unclass.	Bacteria(d)_unclass.	Bacteria(d)_unclass.
ASV5	R	-1.22563	1.02857	-3.24163	0.790363	-1.19159	0.233422	1	FALSE	FALSE	Bacteria(d)_unclass.	Bacteria(d)_unclass.	Bacteria(d)_unclass.	Bacteria(d)_unclass.	Bacteria(d)_unclass.
ASV6	NR	1.42139	0.86318	-0.270446	3.11322	1.64669	0.0996224	1	FALSE	FALSE	Phocaeicola	Bacteroidaceae	Bacteroidales	Bacteroidia	Bacteroidota
ASV6	R	0.497653	0.788943	-1.04867	2.04398	0.630785	0.528181	1	FALSE	FALSE	Phocaeicola	Bacteroidaceae	Bacteroidales	Bacteroidia	Bacteroidota
ASV7	NR	0.44685	0.969815	-1.45399	2.34769	0.460758	0.644972	1	FALSE	FALSE	Bacteroidales(o)_unclass.	Bacteroidales(o)_unclass.	Bacteroidales	Bacteroidia	Bacteroidota
ASV7	R	-0.802909	1.07487	-2.90965	1.30383	-0.746983	0.455074	1	FALSE	FALSE	Bacteroidales(o)_unclass.	Bacteroidales(o)_unclass.	Bacteroidales	Bacteroidia	Bacteroidota
ASV8	NR	-0.345768	0.86381	-2.03883	1.3473	-0.400282	0.688949	1	FALSE	FALSE	Alistipes	Rikenellaceae	Bacteroidales	Bacteroidia	Bacteroidota
ASV8	R	0.959631	0.981236	-0.963591	2.88285	0.977982	0.328083	1	FALSE	FALSE	Alistipes	Rikenellaceae	Bacteroidales	Bacteroidia	Bacteroidota
ASV9	NR	-0.457947	0.959403	-2.33838	1.42248	-0.477325	0.633131	1	FALSE	FALSE	Bacteroidales(o)_unclass.	Bacteroidales(o)_unclass.	Bacteroidales	Bacteroidia	Bacteroidota
ASV9	R	-0.496559	0.943368	-2.34556	1.35244	-0.526369	0.598632	1	FALSE	FALSE	Bacteroidales(o)_unclass.	Bacteroidales(o)_unclass.	Bacteroidales	Bacteroidia	Bacteroidota
ASV10	NR	0.39752	0.945565	-1.45579	2.25083	0.420405	0.67419	1	FALSE	FALSE	Bacteria(d)_unclass.	Bacteria(d)_unclass.	Bacteria(d)_unclass.	Bacteria(d)_unclass.	Bacteria(d)_unclass.
ASV10	R	-0.359292	0.92563	-2.17353	1.45494	-0.388159	0.697898	1	FALSE	FALSE	Bacteria(d)_unclass.	Bacteria(d)_unclass.	Bacteria(d)_unclass.	Bacteria(d)_unclass.	Bacteria(d)_unclass.
ASV11	NR	-0.706582	0.907001	-2.4843	1.07114	-0.779031	0.435961	1	FALSE	FALSE	Clostridia(c)_unclass.	Clostridia(c)_unclass.	Clostridia(c)_unclass.	Clostridia	Firmicutes_A
ASV11	R	-0.983479	0.876034	-2.70051	0.733548	-1.12265	0.261587	1	FALSE	FALSE	Clostridia(c)_unclass.	Clostridia(c)_unclass.	Clostridia(c)_unclass.	Clostridia	Firmicutes_A
ASV12	NR	-2.11184	0.96381	-4.0009	-0.222768	-2.19113	0.0284422	1	FALSE	FALSE	Bacteroides	Bacteroidaceae	Bacteroidales	Bacteroidia	Bacteroidota
ASV12	R	-0.414049	1.0491	-2.47029	1.64219	-0.394669	0.693087	1	FALSE	FALSE	Bacteroides	Bacteroidaceae	Bacteroidales	Bacteroidia	Bacteroidota
ASV13	NR	0.374848	0.988503	-1.56262	2.31231	0.379208	0.704533	1	FALSE	FALSE	Bacteria(d)_unclass.	Bacteria(d)_unclass.	Bacteria(d)_unclass.	Bacteria(d)_unclass.	Bacteria(d)_unclass.
ASV13	R	-0.786226	1.03091	-2.8068	1.23435	-0.762655	0.445669	1	FALSE	FALSE	Bacteria(d)_unclass.	Bacteria(d)_unclass.	Bacteria(d)_unclass.	Bacteria(d)_unclass.	Bacteria(d)_unclass.
ASV14	NR	0.618198	0.988394	-1.31905	2.55545	0.625457	0.531671	1	FALSE	FALSE	Faecalibacterium	Ruminococcaceae	Oscillospirales	Clostridia	Firmicutes_A
ASV14	R	-0.652448	0.895901	-2.40841	1.10352	-0.728259	0.466455	1	FALSE	FALSE	Faecalibacterium	Ruminococcaceae	Oscillospirales	Clostridia	Firmicutes_A
ASV15	NR	-0.324232	0.824227	-1.93972	1.29125	-0.393376	0.694041	1	FALSE	FALSE	Bacteria(d)_unclass.	Bacteria(d)_unclass.	Bacteria(d)_unclass.	Bacteria(d)_unclass.	Bacteria(d)_unclass.
ASV15	R	0.399222	0.991111	-1.54336	2.3418	0.402802	0.687094	1	FALSE	FALSE	Bacteria(d)_unclass.	Bacteria(d)_unclass.	Bacteria(d)_unclass.	Bacteria(d)_unclass.	Bacteria(d)_unclass.
ASV16	NR	0.808941	0.650421	-0.465884	2.08377	1.24372	0.213603	1	FALSE	FALSE	Bacteroidales(o)_unclass.	Bacteroidales(o)_unclass.	Bacteroidales	Bacteroidia	Bacteroidota
ASV16	R	1.61026	0.874396	-0.103551	3.32408	1.84157	0.0655374	1	FALSE	FALSE	Bacteroidales(o)_unclass.	Bacteroidales(o)_unclass.	Bacteroidales	Bacteroidia	Bacteroidota
ASV17	NR	1.37361	0.788798	-0.17243	2.91966	1.7414	0.0816132	1	FALSE	FALSE	Bifidobacterium	Bifidobacteriaceae	Actinomycetales	Actinomycetia	Actinobacteriota
ASV17	R	1.10735	0.878664	-0.614829	2.82953	1.26027	0.207573	1	FALSE	FALSE	Bifidobacterium	Bifidobacteriaceae	Actinomycetales	Actinomycetia	Actinobacteriota
ASV18	NR	0.382896	0.894293	-1.36992	2.13571	0.428155	0.668538	1	FALSE	FALSE	Alistipes	Rikenellaceae	Bacteroidales	Bacteroidia	Bacteroidota
ASV18	R	-0.316997	0.898028	-2.07713	1.44314	-0.352992	0.724094	1	FALSE	FALSE	Alistipes	Rikenellaceae	Bacteroidales	Bacteroidia	Bacteroidota
ASV19	NR	-1.18696	0.763453	-2.68333	0.309405	-1.55473	0.12001	1	FALSE	FALSE	Dialister	Dialisteraceae	Veillonellales	Negativicutes	Firmicutes_C
ASV19	R	-0.806611	0.789663	-2.35435	0.741129	-1.02146	0.307036	1	FALSE	FALSE	Dialister	Dialisteraceae	Veillonellales	Negativicutes	Firmicutes_C
ASV20	NR	-0.490206	0.866088	-2.18774	1.20733	-0.566001	0.571393	1	FALSE	FALSE	Phocaeicola	Bacteroidaceae	Bacteroidales	Bacteroidia	Bacteroidota
ASV20	R	1.22198	0.951609	-0.643178	3.08713	1.28412	0.199102	1	FALSE	FALSE	Phocaeicola	Bacteroidaceae	Bacteroidales	Bacteroidia	Bacteroidota
ASV21	NR	0.170433	0.651909	-1.10731	1.44817	0.261436	0.793756	1	FALSE	FALSE	Bacteria(d)_unclass.	Bacteria(d)_unclass.	Bacteria(d)_unclass.	Bacteria(d)_unclass.	Bacteria(d)_unclass.
ASV21	R	-1.13521	0.708263	-2.52341	0.252987	-1.60281	0.108977	1	FALSE	FALSE	Bacteria(d)_unclass.	Bacteria(d)_unclass.	Bacteria(d)_unclass.	Bacteria(d)_unclass.	Bacteria(d)_unclass.
ASV22	NR	0.784674	0.803806	-0.790786	2.36013	0.976198	0.328966	1	FALSE	FALSE	Alistipes	Rikenellaceae	Bacteroidales	Bacteroidia	Bacteroidota
ASV22	R	-0.804679	0.824829	-2.42134	0.811986	-0.975571	0.329277	1	FALSE	FALSE	Alistipes	Rikenellaceae	Bacteroidales	Bacteroidia	Bacteroidota
ASV23	NR	0.823573	0.952157	-1.04266	2.6898	0.864955	0.387064	1	FALSE	FALSE	Acutalibacteraceae(f)_unclass.	Acutalibacteraceae	Oscillospirales	Clostridia	Firmicutes_A
ASV23	R	0.131071	1.03275	-1.89312	2.15526	0.126914	0.899008	1	FALSE	FALSE	Acutalibacteraceae(f)_unclass.	Acutalibacteraceae	Oscillospirales	Clostridia	Firmicutes_A
ASV24	NR	1.79085	0.768993	0.283625	3.29808	2.32883	0.0198683	1	FALSE	FALSE	Gemmiger	Ruminococcaceae	Oscillospirales	Clostridia	Firmicutes_A
ASV24	R	1.88462	0.850315	0.218001	3.55124	2.21638	0.0266657	1	FALSE	FALSE	Gemmiger	Ruminococcaceae	Oscillospirales	Clostridia	Firmicutes_A
ASV25	NR	-0.439999	0.737542	-1.88558	1.00558	-0.596575	0.550791	1	FALSE	FALSE	Tidjanibacter	Rikenellaceae	Bacteroidales	Bacteroidia	Bacteroidota
ASV25	R	0.419679	0.90971	-1.36335	2.20271	0.461333	0.64456	1	FALSE	FALSE	Tidjanibacter	Rikenellaceae	Bacteroidales	Bacteroidia	Bacteroidota
ASV26	NR	-0.291518	0.849492	-1.95652	1.37349	-0.343168	0.731472	1	FALSE	FALSE	Enterobacteriaceae(f)_unclass.	Enterobacteriaceae	Enterobacterales	Gammaproteobacteria	Proteobacteria
ASV26	R	0.129073	1.05619	-1.94105	2.1992	0.122206	0.902736	1	FALSE	FALSE	Enterobacteriaceae(f)_unclass.	Enterobacteriaceae	Enterobacterales	Gammaproteobacteria	Proteobacteria
ASV27	NR	0.423811	0.632322	-0.815541	1.66316	0.670244	0.502702	1	FALSE	FALSE	Prevotella	Bacteroidaceae	Bacteroidales	Bacteroidia	Bacteroidota
ASV27	R	0.512807	0.727574	-0.913237	1.93885	0.704818	0.480923	1	FALSE	FALSE	Prevotella	Bacteroidaceae	Bacteroidales	Bacteroidia	Bacteroidota
ASV28	NR	1.64152	0.892846	-0.108458	3.3915	1.83853	0.065985	1	FALSE	FALSE	Collinsella	Coriobacteriaceae	Coriobacteriales	Coriobacteriia	Actinobacteriota
ASV28	R	0.852371	1.0246	-1.15585	2.86059	0.831904	0.405463	1	FALSE	FALSE	Collinsella	Coriobacteriaceae	Coriobacteriales	Coriobacteriia	Actinobacteriota
ASV29	NR	-0.730897	0.679963	-2.06362	0.601831	-1.07491	0.282417	1	FALSE	FALSE	Bacteroides	Bacteroidaceae	Bacteroidales	Bacteroidia	Bacteroidota
ASV29	R	0.0676308	0.707829	-1.31971	1.45498	0.0955468	0.923881	1	FALSE	FALSE	Bacteroides	Bacteroidaceae	Bacteroidales	Bacteroidia	Bacteroidota
ASV30	NR	0.967948	0.832422	-0.663599	2.59949	1.16281	0.244907	1	FALSE	FALSE	Erysipelotrichales(o)_unclass.	Erysipelotrichales(o)_unclass.	Erysipelotrichales	Bacilli	Firmicutes
ASV30	R	-0.296368	0.877282	-2.01584	1.4231	-0.337825	0.735495	1	FALSE	FALSE	Erysipelotrichales(o)_unclass.	Erysipelotrichales(o)_unclass.	Erysipelotrichales	Bacilli	Firmicutes
ASV31	NR	2.21548	0.634149	0.972549	3.45841	3.49363	0.000476506	0.233488	FALSE	FALSE	Clostridia(c)_unclass.	Clostridia(c)_unclass.	Clostridia(c)_unclass.	Clostridia	Firmicutes_A
ASV31	R	1.12351	0.624048	-0.0996218	2.34665	1.80036	0.0718035	1	FALSE	FALSE	Clostridia(c)_unclass.	Clostridia(c)_unclass.	Clostridia(c)_unclass.	Clostridia	Firmicutes_A
ASV32	NR	0.906065	0.841906	-0.744071	2.5562	1.07621	0.281835	1	FALSE	FALSE	Bifidobacterium	Bifidobacteriaceae	Actinomycetales	Actinomycetia	Actinobacteriota
ASV32	R	0.880765	1.01127	-1.10132	2.86285	0.87095	0.383781	1	FALSE	FALSE	Bifidobacterium	Bifidobacteriaceae	Actinomycetales	Actinomycetia	Actinobacteriota
ASV33	NR	-0.895721	0.729078	-2.32471	0.533271	-1.22857	0.219234	1	FALSE	FALSE	Bacteroides	Bacteroidaceae	Bacteroidales	Bacteroidia	Bacteroidota
ASV33	R	-1.16269	0.687304	-2.5098	0.184428	-1.69166	0.0907099	1	FALSE	FALSE	Bacteroides	Bacteroidaceae	Bacteroidales	Bacteroidia	Bacteroidota
[truncated: 1,500 more rows]
